# Supplementary material for: A P,O,P′-tridentate mixed-donor scorpionate ligand: 6-[4,6-bis­(diphenyl­phosphino)-10H-phenoxazin-10-yl]hexan-1-ol
Source: Acta Crystallogr Sect E Struct Rep Online. 2008 Sep 20;64(Pt 10):o1984–5. doi: 10.1107/S1600536808030134 (PMC2959466; doi:10.1107/S1600536808030134)
Supplement: Supplementary file 1 [file e-64-o1984-sup1.cif]

##############################################################################
###                                                                        ###
###        Electronic paper (Acta Crystallographica Section E)             ###
###                                                                        ###
##############################################################################
#                                                                            #
# This CIF contains the data in a paper accepted for publication in Acta     #
# Crystallographica Section E. It conforms to the requirements of Notes      #
# for Authors for Section E, and has been peer reviewed under the auspices   #
# of the IUCr Commission on Journals.                                        #
#                                                                            #
# Full details of the Crystallographic Information File format               #
# are given in the paper "The Crystallographic Information File (CIF):       #
# a New Standard Archive File for Crystallography" by S. R. Hall, F. H.      #
# Allen and I. D. Brown [Acta Cryst. (1991), A47, 655-685].                  #
#                                                                            #
# The current version of the core CIF dictionary is obtainable from          #
# ftp://ftp.iucr.org/pub/cif_core.dic. The current version number is 2.4.    #
#                                                                            #
# Software is freely available for graphical display of the structure(s) in  #
# this CIF.  For information consult the CIF home page http://www.iucr.org/  #
# cif/home.html                                                              #
#                                                                            #
# This file may be used for bona fide research purposes within the           #
# scientific community so long as proper attribution is given to the journal # 
# article from which it was obtained.                                        #
#                                                                            #
##############################################################################
                                             
data_global
_audit_creation_method     'manual editing of form.cif (version 2.0)'
_journal_data_validation_number     ?
_journal_date_recd_electronic     2008-07-03
_journal_date_accepted     2008-09-18
_journal_name_full     'Acta Crystallographica, Section E'
_journal_year     2008
_journal_volume     64
_journal_issue     10
_journal_page_first     o1984
_journal_page_last     o1985
_journal_paper_category     QO
_journal_coeditor_code     RT2023
_publ_contact_author_name
; Dr Muhammad D. Bala
;
_publ_contact_author_address
; School of Chemistry,
  University of KwaZulu-Natal,
  Westville Campus, Private Bag X54001
  Durban 4000,
  South Africa
;
_publ_contact_author_email     bala@ukzn.ac.za
_publ_contact_author_fax     '+27312603091'
_publ_contact_author_phone     '+27312602616'
_publ_section_title
;
A <i>P</i>,<i>O</i>,<i>P</i>'-tridentate mixed-donor scorpionate ligand:
6-[4,6-bis(diphenylphosphino)-10<i>H</i>-phenoxazin-10-yl]hexan-1-ol
;
loop_
    _publ_author_name
    _publ_author_address
    'Marimuthu, Thashree'
; School of Chemistry,
  University of KwaZulu-Natal,
  Westville Campus, Private Bag X54001
  Durban 4000,
  South Africa
;
    'Bala, Muhammad D.'
; School of Chemistry,
  University of KwaZulu-Natal,
  Westville Campus, Private Bag X54001
  Durban 4000,
  South Africa
;
    'Friedrich, Holger B.'
; School of Chemistry,
  University of KwaZulu-Natal,
  Westville Campus, Private Bag X54001
  Durban 4000,
  South Africa
;
data_I
_chemical_name_systematic
;
6-[4,6-bis(diphenylphosphino)-10<i>H</i>-phenoxazin-10-yl]hexan-1-ol
;
_chemical_name_common     ?
_chemical_formula_moiety     'C42 H39 N O2 P2'
_chemical_formula_sum     'C42 H39 N O2 P2'
_chemical_formula_iupac     'C42 H39 N O2 P2'
_chemical_formula_weight     651.68
_chemical_melting_point     ?
_symmetry_cell_setting     triclinic
_symmetry_space_group_name_H-M     'P -1'
_symmetry_space_group_name_Hall     '-P 1'
loop_
    _symmetry_equiv_pos_as_xyz
    'x, y, z'
    '-x, -y, -z'
_cell_length_a     10.4258(2)
_cell_length_b     11.1402(3)
_cell_length_c     15.3590(4)
_cell_angle_alpha     75.7770(10)
_cell_angle_beta     88.5830(10)
_cell_angle_gamma     79.453(2)
_cell_volume     1699.60(7)
_cell_formula_units_Z     2
_cell_measurement_reflns_used     5800
_cell_measurement_theta_min     2.39
_cell_measurement_theta_max     28.36
_cell_measurement_temperature     173(2)
_exptl_crystal_description     prismic
_exptl_crystal_colour     yellow
_exptl_crystal_size_max     0.51
_exptl_crystal_size_mid     0.31
_exptl_crystal_size_min     0.29
_exptl_crystal_density_diffrn     1.273
_exptl_crystal_density_meas     ?
_exptl_crystal_density_method     'not measured'
_exptl_crystal_F_000     688
_exptl_absorpt_coefficient_mu     0.166
_exptl_absorpt_correction_type     none
_exptl_absorpt_process_details     ?
_exptl_absorpt_correction_T_min     ?
_exptl_absorpt_correction_T_max     ?
_exptl_special_details
;
;
_diffrn_ambient_temperature     173(2)
_diffrn_radiation_type     MoK\a
_diffrn_radiation_wavelength     0.71073
_diffrn_radiation_source     'fine-focus sealed tube'
_diffrn_radiation_monochromator     graphite
_diffrn_measurement_device_type     'Bruker SMART CCD area-detector'
_diffrn_measurement_method     '\f and \w'
_diffrn_detector_area_resol_mean     ?
_diffrn_reflns_number     30269
_diffrn_reflns_av_R_equivalents     0.0434
_diffrn_reflns_av_sigmaI/netI     0.0358
_diffrn_reflns_theta_min     1.37
_diffrn_reflns_theta_max     27.99
_diffrn_reflns_theta_full     27.99
_diffrn_measured_fraction_theta_max     1.000
_diffrn_measured_fraction_theta_full     1.000
_diffrn_reflns_limit_h_min     -13
_diffrn_reflns_limit_h_max     13
_diffrn_reflns_limit_k_min     -14
_diffrn_reflns_limit_k_max     14
_diffrn_reflns_limit_l_min     -20
_diffrn_reflns_limit_l_max     19
_diffrn_standards_number     ?
_diffrn_standards_interval_count     ?
_diffrn_standards_interval_time     ?
_diffrn_standards_decay_%     ?
_refine_special_details
;
Refinement of <i>F</i>^2^ against ALL reflections. The weighted <i>R</i>-factor
<i>wR</i> and goodness of fit <i>S</i> are based on <i>F</i>^2^, conventional
<i>R</i>-factors <i>R</i> are based on <i>F</i>, with <i>F</i> set to zero for
negative <i>F</i>^2^. The threshold expression of <i>F</i>^2^ >
\s(<i>F</i>^2^) is used only for calculating <i>R</i>-factors(gt) <i>etc</i>.
and is not relevant to the choice of reflections for refinement.
<i>R</i>-factors based on <i>F</i>^2^ are statistically about twice as large
as those based on <i>F</i>, and <i>R</i>- factors based on ALL data will be
even larger.
;
_reflns_number_total     8211
_reflns_number_gt     6458
_reflns_threshold_expression     I>2\s(I)
_refine_ls_structure_factor_coef     Fsqd
_refine_ls_matrix_type     full
_refine_ls_R_factor_all     0.0560
_refine_ls_R_factor_gt     0.0424
_refine_ls_wR_factor_gt     0.1141
_refine_ls_wR_factor_ref     0.1219
_refine_ls_goodness_of_fit_ref     1.078
_refine_ls_restrained_S_all     1.113
_refine_ls_number_reflns     8211
_refine_ls_number_parameters     489
_refine_ls_number_restraints     115
_refine_ls_hydrogen_treatment     constr
_refine_ls_weighting_scheme     calc
_refine_ls_weighting_details
          'calc w=1/[\s^2^(Fo^2^)+(0.0654P)^2^+0.218P] where P=(Fo^2^+2Fc^2^)/3'
_atom_sites_solution_hydrogens     geom
_atom_sites_solution_primary     direct
_atom_sites_solution_secondary     difmap
_refine_ls_shift/su_max     0.001
_refine_ls_shift/su_mean     0.000
_refine_diff_density_max     0.421
_refine_diff_density_min     -0.303
_refine_ls_extinction_method     none
_refine_ls_extinction_coef     ?
loop_
    _atom_type_symbol
    _atom_type_description
    _atom_type_scat_dispersion_real
    _atom_type_scat_dispersion_imag
    _atom_type_scat_source
    'C' 'C' 0.0033 0.0016
                         'International Tables Vol C Tables 4.2.6.8 and 6.1.1.4'
    'H' 'H' 0.0000 0.0000
                         'International Tables Vol C Tables 4.2.6.8 and 6.1.1.4'
    'N' 'N' 0.0061 0.0033
                         'International Tables Vol C Tables 4.2.6.8 and 6.1.1.4'
    'O' 'O' 0.0106 0.0060
                         'International Tables Vol C Tables 4.2.6.8 and 6.1.1.4'
    'P' 'P' 0.1023 0.0942
                         'International Tables Vol C Tables 4.2.6.8 and 6.1.1.4'
_computing_data_collection     'APEX2 (Bruker, 2005)'
_computing_cell_refinement     'SAINT-NT (Bruker, 2005)'
_computing_data_reduction     'SAINT-NT (Bruker, 2005)'
_computing_structure_solution     'SHELXTL (Sheldrick, 2008)'
_computing_structure_refinement     'SHELXTL (Sheldrick, 2008)'
_computing_molecular_graphics
                              'PLATON (Spek, 2003) and ORTEP-3 (Farrugia, 1997)'
_computing_publication_material     'SHELXTL (Sheldrick, 2008)'
loop_
    _atom_site_type_symbol
    _atom_site_label
    _atom_site_fract_x
    _atom_site_fract_y
    _atom_site_fract_z
    _atom_site_U_iso_or_equiv
    _atom_site_adp_type
    _atom_site_calc_flag
    _atom_site_refinement_flags
    _atom_site_occupancy
    _atom_site_disorder_assembly
    _atom_site_disorder_group
    C C1 0.10850(18) 0.95659(15) 0.14870(12) 0.0403(4) Uani d D 1 . .
    C C2 0.04581(16) 1.07476(14) 0.15453(11) 0.0341(4) Uani d . 1 A .
    H H2 0.0560 1.1469 0.1087 0.041 Uiso calc R 1 . .
    C C3 -0.03150(17) 1.08802(15) 0.22679(12) 0.0386(4) Uani d . 1 . .
    H H3 -0.0729 1.1698 0.2307 0.046 Uiso calc R 1 A .
    C C4 -0.04999(17) 0.98523(15) 0.29330(12) 0.0363(4) Uani d . 1 A .
    H H4 -0.1037 0.9965 0.3426 0.044 Uiso calc R 1 . .
    C C5 0.00996(14) 0.86440(13) 0.28850(10) 0.0263(3) Uani d . 1 . .
    C C6 0.08763(16) 0.85335(14) 0.21642(12) 0.0348(4) Uani d D 1 A .
    C C7 0.21739(16) 0.71321(15) 0.14128(11) 0.0338(4) Uani d D 1 . .
    C C8 0.26737(14) 0.58992(14) 0.14232(10) 0.0261(3) Uani d . 1 A .
    C C9 0.34299(16) 0.56684(16) 0.07008(11) 0.0350(4) Uani d . 1 . .
    H H9 0.3794 0.4827 0.0687 0.042 Uiso calc R 1 A .
    C C10 0.36543(17) 0.66473(17) 0.00077(11) 0.0381(4) Uani d . 1 A .
    H H10 0.4169 0.6474 -0.0481 0.046 Uiso calc R 1 . .
    C C11 0.31406(16) 0.78831(16) 0.00116(11) 0.0347(4) Uani d . 1 . .
    H H11 0.3297 0.8551 -0.0474 0.042 Uiso calc R 1 A .
    C C12 0.23980(18) 0.81449(15) 0.07248(12) 0.0393(4) Uani d D 1 A .
    C C13 0.2513(3) 1.0437(2) 0.02672(16) 0.0311(6) Uani d PDU 0.683(3) A 1
    H H13A 0.3408 1.0148 0.0080 0.037 Uiso calc PR 0.683(3) A 1
    H H13B 0.2561 1.1077 0.0607 0.037 Uiso calc PR 0.683(3) A 1
    C C14 0.1672(2) 1.1065(2) -0.05704(17) 0.0350(6) Uani d PDU 0.683(3) A 1
    H H14A 0.0766 1.1336 -0.0394 0.042 Uiso calc PR 0.683(3) A 1
    H H14B 0.1658 1.0449 -0.0936 0.042 Uiso calc PR 0.683(3) A 1
    C C15 0.2183(2) 1.2209(2) -0.11373(16) 0.0357(6) Uani d PDU 0.683(3) A 1
    H H15A 0.1520 1.2685 -0.1606 0.043 Uiso calc PR 0.683(3) A 1
    H H15B 0.2304 1.2770 -0.0748 0.043 Uiso calc PR 0.683(3) A 1
    C C16 0.3457(4) 1.1862(4) -0.1583(3) 0.0408(10) Uani d PDU 0.683(3) A 1
    H H16A 0.4121 1.1400 -0.1111 0.049 Uiso calc PR 0.683(3) A 1
    H H16B 0.3338 1.1283 -0.1959 0.049 Uiso calc PR 0.683(3) A 1
    C C17 0.3969(4) 1.2969(4) -0.2162(3) 0.0381(11) Uani d PDU 0.683(3) A 1
    H H17A 0.4147 1.3514 -0.1775 0.046 Uiso calc PR 0.683(3) A 1
    H H17B 0.3276 1.3467 -0.2602 0.046 Uiso calc PR 0.683(3) A 1
    C C13B 0.1715(5) 1.0427(5) -0.0122(3) 0.0339(12) Uani d PDU 0.317(3) A 2
    H H13C 0.0917 1.1085 -0.0222 0.041 Uiso calc PR 0.317(3) A 2
    H H13D 0.1896 1.0151 -0.0685 0.041 Uiso calc PR 0.317(3) A 2
    C C14B 0.2856(6) 1.0974(6) 0.0113(4) 0.0476(15) Uani d PDU 0.317(3) A 2
    H H14C 0.3653 1.0317 0.0193 0.057 Uiso calc PR 0.317(3) A 2
    H H14D 0.2686 1.1205 0.0693 0.057 Uiso calc PR 0.317(3) A 2
    C C15B 0.3105(7) 1.2130(5) -0.0593(4) 0.0532(17) Uani d PDU 0.317(3) A 2
    H H15C 0.2255 1.2677 -0.0802 0.064 Uiso calc PR 0.317(3) A 2
    H H15D 0.3604 1.2610 -0.0306 0.064 Uiso calc PR 0.317(3) A 2
    C C16B 0.3839(9) 1.1846(9) -0.1399(5) 0.045(2) Uani d PDU 0.317(3) A 2
    H H16C 0.3285 1.1491 -0.1747 0.054 Uiso calc PR 0.317(3) A 2
    H H16D 0.4633 1.1206 -0.1193 0.054 Uiso calc PR 0.317(3) A 2
    C C17B 0.4226(10) 1.3013(9) -0.1998(7) 0.045(3) Uani d PDU 0.317(3) A 2
    H H17C 0.3443 1.3578 -0.2316 0.054 Uiso calc PR 0.317(3) A 2
    H H17D 0.4618 1.3473 -0.1630 0.054 Uiso calc PR 0.317(3) A 2
    C C18 0.51909(17) 1.26407(17) -0.26682(12) 0.0400(4) Uani d DU 1 . .
    H H18A 0.5914 1.2174 -0.2242 0.048 Uiso calc R 1 A 1
    H H18B 0.5038 1.2105 -0.3069 0.048 Uiso calc R 1 A 1
    C C21 0.14465(15) 0.69008(15) 0.43719(10) 0.0297(3) Uani d . 1 . .
    C C22 0.20133(17) 0.56556(16) 0.47588(11) 0.0374(4) Uani d . 1 A .
    H H22 0.1618 0.4991 0.4667 0.045 Uiso calc R 1 . .
    C C23 0.31469(19) 0.5377(2) 0.52756(12) 0.0483(5) Uani d . 1 . .
    H H23 0.3525 0.4524 0.5536 0.058 Uiso calc R 1 A .
    C C24 0.37245(18) 0.6324(2) 0.54126(13) 0.0506(5) Uani d . 1 A .
    H H24 0.4510 0.6127 0.5761 0.061 Uiso calc R 1 . .
    C C25 0.31694(18) 0.7565(2) 0.50468(14) 0.0477(5) Uani d . 1 . .
    H H25 0.3559 0.8221 0.5158 0.057 Uiso calc R 1 A .
    C C26 0.20443(16) 0.78555(17) 0.45171(12) 0.0390(4) Uani d . 1 A .
    H H26 0.1680 0.8711 0.4252 0.047 Uiso calc R 1 . .
    C C31 -0.12692(15) 0.78316(14) 0.44558(11) 0.0289(3) Uani d . 1 . .
    C C32 -0.09950(16) 0.80924(17) 0.52627(11) 0.0360(4) Uani d . 1 A .
    H H32 -0.0115 0.7957 0.5467 0.043 Uiso calc R 1 . .
    C C33 -0.19952(19) 0.85480(18) 0.57712(13) 0.0447(4) Uani d . 1 . .
    H H33 -0.1796 0.8720 0.6323 0.054 Uiso calc R 1 A .
    C C34 -0.32668(19) 0.87525(19) 0.54871(13) 0.0488(5) Uani d . 1 A .
    H H34 -0.3948 0.9059 0.5842 0.059 Uiso calc R 1 . .
    C C35 -0.35526(18) 0.8513(2) 0.46878(15) 0.0544(5) Uani d . 1 . .
    H H35 -0.4433 0.8669 0.4481 0.065 Uiso calc R 1 A .
    C C36 -0.25611(17) 0.80432(19) 0.41813(13) 0.0443(4) Uani d . 1 A .
    H H36 -0.2771 0.7862 0.3634 0.053 Uiso calc R 1 . .
    C C41 0.35700(14) 0.33337(13) 0.22967(10) 0.0259(3) Uani d . 1 A .
    C C42 0.32873(17) 0.22495(15) 0.21177(11) 0.0332(4) Uani d . 1 . .
    H H42 0.2419 0.2223 0.1960 0.040 Uiso calc R 1 . .
    C C43 0.42648(18) 0.11970(16) 0.21672(12) 0.0401(4) Uani d . 1 . .
    H H43 0.4058 0.0459 0.2043 0.048 Uiso calc R 1 . .
    C C44 0.55208(18) 0.12183(16) 0.23939(12) 0.0402(4) Uani d . 1 . .
    H H44 0.6182 0.0496 0.2431 0.048 Uiso calc R 1 . .
    C C45 0.58230(17) 0.22873(16) 0.25679(12) 0.0384(4) Uani d . 1 . .
    H H45 0.6695 0.2305 0.2721 0.046 Uiso calc R 1 . .
    C C46 0.48592(15) 0.33387(15) 0.25208(11) 0.0327(4) Uani d . 1 . .
    H H46 0.5078 0.4073 0.2643 0.039 Uiso calc R 1 . .
    C C51 0.08077(14) 0.43856(13) 0.20881(11) 0.0278(3) Uani d . 1 A .
    C C52 -0.01832(16) 0.43793(14) 0.27117(12) 0.0335(4) Uani d . 1 . .
    H H52 -0.0006 0.4460 0.3296 0.040 Uiso calc R 1 . .
    C C53 -0.14243(16) 0.42574(15) 0.24918(13) 0.0397(4) Uani d . 1 . .
    H H53 -0.2093 0.4257 0.2924 0.048 Uiso calc R 1 . .
    C C54 -0.16890(17) 0.41373(16) 0.16488(13) 0.0416(4) Uani d . 1 . .
    H H54 -0.2546 0.4074 0.1493 0.050 Uiso calc R 1 . .
    C C55 -0.07114(17) 0.41088(16) 0.10282(12) 0.0381(4) Uani d . 1 . .
    H H55 -0.0891 0.4002 0.0451 0.046 Uiso calc R 1 . .
    C C56 0.05286(16) 0.42354(15) 0.12440(11) 0.0334(4) Uani d . 1 . .
    H H56 0.1196 0.4220 0.0812 0.040 Uiso calc R 1 . .
    N N1 0.2074(2) 0.93759(18) 0.08664(16) 0.0336(6) Uani d PDU 0.683(3) A 1
    N N1B 0.1493(5) 0.9347(3) 0.0605(2) 0.0303(12) Uani d PDU 0.317(3) A 2
    O O1 0.1616(2) 0.73286(17) 0.22274(13) 0.0313(5) Uani d PD 0.683(3) A 1
    O O1B 0.1088(4) 0.7331(3) 0.1957(3) 0.0310(11) Uani d PD 0.317(3) A 2
    O O2 0.55085(14) 1.37799(13) -0.31765(9) 0.0533(4) Uani d . 1 A .
    H H2A 0.6155 1.3624 -0.3495 0.080 Uiso calc R 1 . .
    P P1 -0.00697(4) 0.71914(4) 0.37224(3) 0.02700(11) Uani d . 1 A .
    P P2 0.23648(4) 0.46903(3) 0.24223(3) 0.02641(11) Uani d . 1 . .
loop_
    _atom_site_aniso_label
    _atom_site_aniso_U_11
    _atom_site_aniso_U_22
    _atom_site_aniso_U_33
    _atom_site_aniso_U_12
    _atom_site_aniso_U_13
    _atom_site_aniso_U_23
    C1 0.0484(10) 0.0244(8) 0.0439(10) -0.0034(7) 0.0186(8) -0.0049(7)
    C2 0.0402(9) 0.0205(7) 0.0384(9) -0.0043(6) 0.0050(7) -0.0023(6)
    C3 0.0459(10) 0.0220(7) 0.0445(10) 0.0017(7) 0.0055(8) -0.0081(7)
    C4 0.0406(9) 0.0274(8) 0.0384(9) 0.0002(7) 0.0085(7) -0.0088(7)
    C5 0.0253(7) 0.0235(7) 0.0288(8) -0.0030(6) 0.0007(6) -0.0053(6)
    C6 0.0393(9) 0.0198(7) 0.0409(9) 0.0003(6) 0.0120(7) -0.0045(7)
    C7 0.0366(9) 0.0267(8) 0.0364(9) -0.0040(6) 0.0157(7) -0.0074(7)
    C8 0.0260(7) 0.0249(7) 0.0275(8) -0.0038(6) 0.0012(6) -0.0075(6)
    C9 0.0390(9) 0.0311(8) 0.0328(9) 0.0021(7) 0.0051(7) -0.0106(7)
    C10 0.0397(9) 0.0426(9) 0.0305(9) -0.0024(7) 0.0097(7) -0.0109(7)
    C11 0.0372(9) 0.0347(8) 0.0301(8) -0.0071(7) 0.0086(7) -0.0044(7)
    C12 0.0458(10) 0.0259(8) 0.0433(10) -0.0056(7) 0.0181(8) -0.0055(7)
    C13 0.0376(14) 0.0273(12) 0.0290(12) -0.0123(10) 0.0002(10) -0.0036(9)
    C14 0.0378(13) 0.0321(13) 0.0327(13) -0.0079(10) -0.0005(10) -0.0024(10)
    C15 0.0464(14) 0.0261(11) 0.0297(12) -0.0035(10) 0.0017(10) 0.0000(9)
    C16 0.052(2) 0.0308(15) 0.0396(17) -0.0127(14) 0.0084(15) -0.0063(13)
    C17 0.058(2) 0.0271(15) 0.0310(17) -0.0115(14) 0.0083(16) -0.0093(12)
    C13B 0.045(3) 0.029(3) 0.027(3) -0.009(2) 0.006(2) -0.004(2)
    C14B 0.055(3) 0.049(3) 0.049(3) -0.028(3) 0.013(3) -0.018(2)
    C15B 0.069(4) 0.045(3) 0.057(3) -0.031(3) 0.026(3) -0.023(2)
    C16B 0.057(5) 0.037(3) 0.050(4) -0.022(3) 0.014(3) -0.019(3)
    C17B 0.064(5) 0.041(4) 0.039(4) -0.025(3) 0.012(4) -0.017(3)
    C18 0.0402(9) 0.0393(9) 0.0395(10) -0.0092(7) -0.0001(7) -0.0059(8)
    C21 0.0262(7) 0.0312(8) 0.0290(8) -0.0011(6) 0.0053(6) -0.0057(6)
    C22 0.0415(9) 0.0339(9) 0.0318(9) 0.0008(7) 0.0040(7) -0.0044(7)
    C23 0.0465(11) 0.0516(11) 0.0336(10) 0.0133(9) -0.0009(8) -0.0020(8)
    C24 0.0333(9) 0.0767(15) 0.0350(10) 0.0043(9) -0.0031(8) -0.0111(10)
    C25 0.0340(9) 0.0641(13) 0.0479(11) -0.0133(9) 0.0014(8) -0.0162(10)
    C26 0.0308(8) 0.0389(9) 0.0453(10) -0.0067(7) 0.0012(7) -0.0066(8)
    C31 0.0263(7) 0.0265(7) 0.0324(8) -0.0051(6) 0.0054(6) -0.0049(6)
    C32 0.0313(8) 0.0427(9) 0.0333(9) -0.0058(7) 0.0034(7) -0.0087(7)
    C33 0.0479(11) 0.0519(11) 0.0355(10) -0.0082(9) 0.0119(8) -0.0147(8)
    C34 0.0414(10) 0.0536(11) 0.0462(11) -0.0011(8) 0.0195(9) -0.0098(9)
    C35 0.0274(9) 0.0783(15) 0.0539(12) -0.0019(9) 0.0074(8) -0.0157(11)
    C36 0.0285(9) 0.0632(12) 0.0427(10) -0.0077(8) 0.0024(7) -0.0167(9)
    C41 0.0309(8) 0.0223(7) 0.0228(7) -0.0006(6) 0.0019(6) -0.0055(6)
    C42 0.0385(9) 0.0286(8) 0.0331(9) -0.0023(6) -0.0054(7) -0.0110(7)
    C43 0.0545(11) 0.0266(8) 0.0395(10) 0.0015(7) -0.0046(8) -0.0146(7)
    C44 0.0431(10) 0.0333(9) 0.0378(9) 0.0110(7) 0.0022(8) -0.0099(7)
    C45 0.0295(8) 0.0385(9) 0.0420(10) 0.0003(7) 0.0021(7) -0.0050(8)
    C46 0.0323(8) 0.0280(8) 0.0368(9) -0.0044(6) 0.0014(7) -0.0067(7)
    C51 0.0272(7) 0.0208(7) 0.0320(8) -0.0009(6) 0.0008(6) -0.0027(6)
    C52 0.0372(9) 0.0241(7) 0.0385(9) -0.0036(6) 0.0081(7) -0.0087(7)
    C53 0.0324(9) 0.0288(8) 0.0566(12) -0.0050(7) 0.0129(8) -0.0094(8)
    C54 0.0313(9) 0.0296(8) 0.0584(12) -0.0061(7) -0.0049(8) 0.0002(8)
    C55 0.0410(10) 0.0333(9) 0.0353(9) -0.0093(7) -0.0087(7) 0.0032(7)
    C56 0.0347(8) 0.0316(8) 0.0296(8) -0.0061(7) 0.0011(7) 0.0003(7)
    N1 0.0397(13) 0.0247(10) 0.0343(12) -0.0076(9) 0.0098(11) -0.0031(8)
    N1B 0.034(3) 0.022(2) 0.033(3) -0.0073(18) 0.013(2) -0.0041(18)
    O1 0.0354(12) 0.0214(8) 0.0294(11) 0.0051(8) 0.0100(9) -0.0005(7)
    O1B 0.027(2) 0.0205(18) 0.038(3) 0.0042(17) 0.0124(19) 0.0000(17)
    O2 0.0518(8) 0.0506(8) 0.0500(8) -0.0079(6) 0.0098(6) -0.0001(6)
    P1 0.0266(2) 0.02380(19) 0.0298(2) -0.00413(15) 0.00407(15) -0.00582(16)
    P2 0.0285(2) 0.02239(19) 0.0277(2) -0.00139(14) 0.00210(15) -0.00764(15)
_geom_special_details
;
All e.s.d.'s (except the e.s.d. in the dihedral angle between two l.s. planes)
are estimated using the full covariance matrix. The cell e.s.d.'s are taken
into account individually in the estimation of e.s.d.'s in distances, angles
and torsion angles; correlations between e.s.d.'s in cell parameters are only
used when they are defined by crystal symmetry. An approximate (isotropic)
treatment of cell e.s.d.'s is used for estimating e.s.d.'s involving l.s.
planes.
;
loop_
    _geom_bond_atom_site_label_1
    _geom_bond_atom_site_label_2
    _geom_bond_site_symmetry_2
    _geom_bond_distance
    _geom_bond_publ_flag
    C1 C2 . 1.381(2) ?
    C1 C6 . 1.394(2) ?
    C1 N1 . 1.410(2) ?
    C1 N1B . 1.474(3) ?
    C2 C3 . 1.377(2) ?
    C2 H2 . 0.9500 ?
    C3 C4 . 1.374(2) ?
    C3 H3 . 0.9500 ?
    C4 C5 . 1.395(2) ?
    C4 H4 . 0.9500 ?
    C5 C6 . 1.372(2) ?
    C5 P1 . 1.8370(15) ?
    C6 O1 . 1.402(2) ?
    C6 O1B . 1.429(3) ?
    C7 C8 . 1.373(2) ?
    C7 C12 . 1.394(2) ?
    C7 O1B . 1.408(3) ?
    C7 O1 . 1.415(2) ?
    C8 C9 . 1.393(2) ?
    C8 P2 . 1.8414(15) ?
    C9 C10 . 1.374(2) ?
    C9 H9 . 0.9500 ?
    C10 C11 . 1.384(2) ?
    C10 H10 . 0.9500 ?
    C11 C12 . 1.385(2) ?
    C11 H11 . 0.9500 ?
    C12 N1 . 1.420(2) ?
    C12 N1B . 1.464(3) ?
    C13 N1 . 1.448(3) ?
    C13 C14 . 1.517(3) ?
    C13 H13A . 0.9900 ?
    C13 H13B . 0.9900 ?
    C14 C15 . 1.532(3) ?
    C14 H14A . 0.9900 ?
    C14 H14B . 0.9900 ?
    C15 C16 . 1.510(4) ?
    C15 H15A . 0.9900 ?
    C15 H15B . 0.9900 ?
    C16 C17 . 1.508(3) ?
    C16 H16A . 0.9900 ?
    C16 H16B . 0.9900 ?
    C17 C18 . 1.510(3) ?
    C17 H17A . 0.9900 ?
    C17 H17B . 0.9900 ?
    C13B N1B . 1.474(4) ?
    C13B C14B . 1.520(5) ?
    C13B H13C . 0.9900 ?
    C13B H13D . 0.9900 ?
    C14B C15B . 1.524(5) ?
    C14B H14C . 0.9900 ?
    C14B H14D . 0.9900 ?
    C15B C16B . 1.508(5) ?
    C15B H15C . 0.9900 ?
    C15B H15D . 0.9900 ?
    C16B C17B . 1.512(5) ?
    C16B H16C . 0.9900 ?
    C16B H16D . 0.9900 ?
    C17B C18 . 1.500(5) ?
    C17B H17C . 0.9900 ?
    C17B H17D . 0.9900 ?
    C18 O2 . 1.408(2) ?
    C18 H18A . 0.9900 ?
    C18 H18B . 0.9900 ?
    C21 C26 . 1.391(2) ?
    C21 C22 . 1.392(2) ?
    C21 P1 . 1.8250(16) ?
    C22 C23 . 1.384(3) ?
    C22 H22 . 0.9500 ?
    C23 C24 . 1.366(3) ?
    C23 H23 . 0.9500 ?
    C24 C25 . 1.380(3) ?
    C24 H24 . 0.9500 ?
    C25 C26 . 1.386(2) ?
    C25 H25 . 0.9500 ?
    C26 H26 . 0.9500 ?
    C31 C36 . 1.382(2) ?
    C31 C32 . 1.388(2) ?
    C31 P1 . 1.8275(16) ?
    C32 C33 . 1.384(2) ?
    C32 H32 . 0.9500 ?
    C33 C34 . 1.367(3) ?
    C33 H33 . 0.9500 ?
    C34 C35 . 1.369(3) ?
    C34 H34 . 0.9500 ?
    C35 C36 . 1.382(3) ?
    C35 H35 . 0.9500 ?
    C36 H36 . 0.9500 ?
    C41 C42 . 1.385(2) ?
    C41 C46 . 1.397(2) ?
    C41 P2 . 1.8264(14) ?
    C42 C43 . 1.393(2) ?
    C42 H42 . 0.9500 ?
    C43 C44 . 1.369(3) ?
    C43 H43 . 0.9500 ?
    C44 C45 . 1.374(3) ?
    C44 H44 . 0.9500 ?
    C45 C46 . 1.385(2) ?
    C45 H45 . 0.9500 ?
    C46 H46 . 0.9500 ?
    C51 C52 . 1.391(2) ?
    C51 C56 . 1.392(2) ?
    C51 P2 . 1.8284(16) ?
    C52 C53 . 1.384(2) ?
    C52 H52 . 0.9500 ?
    C53 C54 . 1.374(3) ?
    C53 H53 . 0.9500 ?
    C54 C55 . 1.380(3) ?
    C54 H54 . 0.9500 ?
    C55 C56 . 1.383(2) ?
    C55 H55 . 0.9500 ?
    C56 H56 . 0.9500 ?
    O2 H2A . 0.8400 ?
loop_
    _geom_angle_atom_site_label_1
    _geom_angle_atom_site_label_2
    _geom_angle_atom_site_label_3
    _geom_angle_site_symmetry_1
    _geom_angle_site_symmetry_3
    _geom_angle
    _geom_angle_publ_flag
    C2 C1 C6 . . 117.85(15) ?
    C2 C1 N1 . . 122.95(16) ?
    C6 C1 N1 . . 118.37(15) ?
    C2 C1 N1B . . 119.71(19) ?
    C6 C1 N1B . . 117.95(19) ?
    C3 C2 C1 . . 120.00(15) ?
    C3 C2 H2 . . 120.0 ?
    C1 C2 H2 . . 120.0 ?
    C4 C3 C2 . . 121.30(15) ?
    C4 C3 H3 . . 119.4 ?
    C2 C3 H3 . . 119.4 ?
    C3 C4 C5 . . 120.09(15) ?
    C3 C4 H4 . . 120.0 ?
    C5 C4 H4 . . 120.0 ?
    C6 C5 C4 . . 117.69(14) ?
    C6 C5 P1 . . 117.70(11) ?
    C4 C5 P1 . . 124.60(12) ?
    C5 C6 C1 . . 123.05(14) ?
    C5 C6 O1 . . 114.86(15) ?
    C1 C6 O1 . . 121.33(15) ?
    C5 C6 O1B . . 115.83(19) ?
    C1 C6 O1B . . 117.6(2) ?
    C8 C7 C12 . . 123.22(14) ?
    C8 C7 O1B . . 115.96(19) ?
    C12 C7 O1B . . 117.7(2) ?
    C8 C7 O1 . . 115.02(15) ?
    C12 C7 O1 . . 120.76(15) ?
    C7 C8 C9 . . 117.48(14) ?
    C7 C8 P2 . . 117.19(11) ?
    C9 C8 P2 . . 125.24(11) ?
    C10 C9 C8 . . 120.60(15) ?
    C10 C9 H9 . . 119.7 ?
    C8 C9 H9 . . 119.7 ?
    C9 C10 C11 . . 120.92(15) ?
    C9 C10 H10 . . 119.5 ?
    C11 C10 H10 . . 119.5 ?
    C10 C11 C12 . . 119.90(15) ?
    C10 C11 H11 . . 120.1 ?
    C12 C11 H11 . . 120.1 ?
    C11 C12 C7 . . 117.88(14) ?
    C11 C12 N1 . . 122.58(16) ?
    C7 C12 N1 . . 118.43(16) ?
    C11 C12 N1B . . 119.68(19) ?
    C7 C12 N1B . . 118.50(19) ?
    N1 C13 C14 . . 115.7(2) ?
    N1 C13 H13A . . 108.4 ?
    C14 C13 H13A . . 108.4 ?
    N1 C13 H13B . . 108.4 ?
    C14 C13 H13B . . 108.4 ?
    H13A C13 H13B . . 107.4 ?
    C13 C14 C15 . . 111.7(2) ?
    C13 C14 H14A . . 109.3 ?
    C15 C14 H14A . . 109.3 ?
    C13 C14 H14B . . 109.3 ?
    C15 C14 H14B . . 109.3 ?
    H14A C14 H14B . . 107.9 ?
    C16 C15 C14 . . 113.2(2) ?
    C16 C15 H15A . . 108.9 ?
    C14 C15 H15A . . 108.9 ?
    C16 C15 H15B . . 108.9 ?
    C14 C15 H15B . . 108.9 ?
    H15A C15 H15B . . 107.7 ?
    C17 C16 C15 . . 114.4(3) ?
    C17 C16 H16A . . 108.7 ?
    C15 C16 H16A . . 108.7 ?
    C17 C16 H16B . . 108.7 ?
    C15 C16 H16B . . 108.7 ?
    H16A C16 H16B . . 107.6 ?
    C16 C17 C18 . . 115.4(3) ?
    C16 C17 H17A . . 108.4 ?
    C18 C17 H17A . . 108.4 ?
    C16 C17 H17B . . 108.4 ?
    C18 C17 H17B . . 108.4 ?
    H17A C17 H17B . . 107.5 ?
    N1B C13B C14B . . 111.0(5) ?
    N1B C13B H13C . . 109.4 ?
    C14B C13B H13C . . 109.4 ?
    N1B C13B H13D . . 109.4 ?
    C14B C13B H13D . . 109.4 ?
    H13C C13B H13D . . 108.0 ?
    C13B C14B C15B . . 113.8(4) ?
    C13B C14B H14C . . 108.8 ?
    C15B C14B H14C . . 108.8 ?
    C13B C14B H14D . . 108.8 ?
    C15B C14B H14D . . 108.8 ?
    H14C C14B H14D . . 107.7 ?
    C16B C15B C14B . . 114.8(5) ?
    C16B C15B H15C . . 108.6 ?
    C14B C15B H15C . . 108.6 ?
    C16B C15B H15D . . 108.6 ?
    C14B C15B H15D . . 108.6 ?
    H15C C15B H15D . . 107.5 ?
    C15B C16B C17B . . 111.7(5) ?
    C15B C16B H16C . . 109.3 ?
    C17B C16B H16C . . 109.3 ?
    C15B C16B H16D . . 109.3 ?
    C17B C16B H16D . . 109.3 ?
    H16C C16B H16D . . 107.9 ?
    C18 C17B C16B . . 109.4(5) ?
    C18 C17B H17C . . 109.8 ?
    C16B C17B H17C . . 109.8 ?
    C18 C17B H17D . . 109.8 ?
    C16B C17B H17D . . 109.8 ?
    H17C C17B H17D . . 108.2 ?
    O2 C18 C17B . . 105.1(4) ?
    O2 C18 C17 . . 107.4(2) ?
    O2 C18 H18A . . 110.2 ?
    C17B C18 H18A . . 98.1 ?
    C17 C18 H18A . . 110.2 ?
    O2 C18 H18B . . 110.2 ?
    C17B C18 H18B . . 123.7 ?
    C17 C18 H18B . . 110.2 ?
    H18A C18 H18B . . 108.5 ?
    C26 C21 C22 . . 118.56(15) ?
    C26 C21 P1 . . 123.49(12) ?
    C22 C21 P1 . . 117.93(13) ?
    C23 C22 C21 . . 120.57(18) ?
    C23 C22 H22 . . 119.7 ?
    C21 C22 H22 . . 119.7 ?
    C24 C23 C22 . . 120.29(18) ?
    C24 C23 H23 . . 119.9 ?
    C22 C23 H23 . . 119.9 ?
    C23 C24 C25 . . 120.13(18) ?
    C23 C24 H24 . . 119.9 ?
    C25 C24 H24 . . 119.9 ?
    C24 C25 C26 . . 120.11(19) ?
    C24 C25 H25 . . 119.9 ?
    C26 C25 H25 . . 119.9 ?
    C25 C26 C21 . . 120.32(17) ?
    C25 C26 H26 . . 119.8 ?
    C21 C26 H26 . . 119.8 ?
    C36 C31 C32 . . 118.01(15) ?
    C36 C31 P1 . . 116.18(13) ?
    C32 C31 P1 . . 125.79(12) ?
    C33 C32 C31 . . 120.40(16) ?
    C33 C32 H32 . . 119.8 ?
    C31 C32 H32 . . 119.8 ?
    C34 C33 C32 . . 120.68(18) ?
    C34 C33 H33 . . 119.7 ?
    C32 C33 H33 . . 119.7 ?
    C33 C34 C35 . . 119.63(17) ?
    C33 C34 H34 . . 120.2 ?
    C35 C34 H34 . . 120.2 ?
    C34 C35 C36 . . 120.06(18) ?
    C34 C35 H35 . . 120.0 ?
    C36 C35 H35 . . 120.0 ?
    C35 C36 C31 . . 121.21(18) ?
    C35 C36 H36 . . 119.4 ?
    C31 C36 H36 . . 119.4 ?
    C42 C41 C46 . . 118.02(14) ?
    C42 C41 P2 . . 125.36(12) ?
    C46 C41 P2 . . 116.03(11) ?
    C41 C42 C43 . . 120.58(16) ?
    C41 C42 H42 . . 119.7 ?
    C43 C42 H42 . . 119.7 ?
    C44 C43 C42 . . 120.48(16) ?
    C44 C43 H43 . . 119.8 ?
    C42 C43 H43 . . 119.8 ?
    C43 C44 C45 . . 119.83(15) ?
    C43 C44 H44 . . 120.1 ?
    C45 C44 H44 . . 120.1 ?
    C44 C45 C46 . . 120.17(16) ?
    C44 C45 H45 . . 119.9 ?
    C46 C45 H45 . . 119.9 ?
    C45 C46 C41 . . 120.91(15) ?
    C45 C46 H46 . . 119.5 ?
    C41 C46 H46 . . 119.5 ?
    C52 C51 C56 . . 118.34(15) ?
    C52 C51 P2 . . 116.88(12) ?
    C56 C51 P2 . . 124.67(12) ?
    C53 C52 C51 . . 120.89(16) ?
    C53 C52 H52 . . 119.6 ?
    C51 C52 H52 . . 119.6 ?
    C54 C53 C52 . . 119.95(16) ?
    C54 C53 H53 . . 120.0 ?
    C52 C53 H53 . . 120.0 ?
    C53 C54 C55 . . 120.06(16) ?
    C53 C54 H54 . . 120.0 ?
    C55 C54 H54 . . 120.0 ?
    C54 C55 C56 . . 120.15(17) ?
    C54 C55 H55 . . 119.9 ?
    C56 C55 H55 . . 119.9 ?
    C55 C56 C51 . . 120.58(16) ?
    C55 C56 H56 . . 119.7 ?
    C51 C56 H56 . . 119.7 ?
    C1 N1 C12 . . 116.48(16) ?
    C1 N1 C13 . . 120.66(18) ?
    C12 N1 C13 . . 121.43(18) ?
    C12 N1B C13B . . 119.2(3) ?
    C12 N1B C1 . . 109.9(3) ?
    C13B N1B C1 . . 118.8(3) ?
    C6 O1 C7 . . 114.79(16) ?
    C7 O1B C6 . . 113.6(3) ?
    C18 O2 H2A . . 109.5 ?
    C21 P1 C31 . . 102.21(7) ?
    C21 P1 C5 . . 100.61(7) ?
    C31 P1 C5 . . 100.22(7) ?
    C41 P2 C51 . . 104.89(7) ?
    C41 P2 C8 . . 101.27(7) ?
    C51 P2 C8 . . 100.21(7) ?
loop_
    _geom_torsion_atom_site_label_1
    _geom_torsion_atom_site_label_2
    _geom_torsion_atom_site_label_3
    _geom_torsion_atom_site_label_4
    _geom_torsion_site_symmetry_1
    _geom_torsion_site_symmetry_2
    _geom_torsion_site_symmetry_3
    _geom_torsion_site_symmetry_4
    _geom_torsion
    _geom_torsion_publ_flag
    C6 C1 C2 C3 . . . . 1.7(3) ?
    N1 C1 C2 C3 . . . . -167.7(2) ?
    N1B C1 C2 C3 . . . . 157.4(3) ?
    C1 C2 C3 C4 . . . . -1.2(3) ?
    C2 C3 C4 C5 . . . . 0.0(3) ?
    C3 C4 C5 C6 . . . . 0.7(3) ?
    C3 C4 C5 P1 . . . . -179.70(14) ?
    C4 C5 C6 C1 . . . . -0.1(3) ?
    P1 C5 C6 C1 . . . . -179.75(15) ?
    C4 C5 C6 O1 . . . . 170.02(18) ?
    P1 C5 C6 O1 . . . . -9.6(2) ?
    C4 C5 C6 O1B . . . . -158.4(3) ?
    P1 C5 C6 O1B . . . . 22.0(3) ?
    C2 C1 C6 C5 . . . . -1.1(3) ?
    N1 C1 C6 C5 . . . . 168.8(2) ?
    N1B C1 C6 C5 . . . . -157.2(3) ?
    C2 C1 C6 O1 . . . . -170.58(19) ?
    N1 C1 C6 O1 . . . . -0.7(3) ?
    N1B C1 C6 O1 . . . . 33.3(3) ?
    C2 C1 C6 O1B . . . . 156.8(3) ?
    N1 C1 C6 O1B . . . . -33.3(3) ?
    N1B C1 C6 O1B . . . . 0.7(4) ?
    C12 C7 C8 C9 . . . . -0.6(3) ?
    O1B C7 C8 C9 . . . . 159.0(3) ?
    O1 C7 C8 C9 . . . . -169.19(17) ?
    C12 C7 C8 P2 . . . . 176.11(14) ?
    O1B C7 C8 P2 . . . . -24.3(3) ?
    O1 C7 C8 P2 . . . . 7.5(2) ?
    C7 C8 C9 C10 . . . . -0.2(2) ?
    P2 C8 C9 C10 . . . . -176.62(13) ?
    C8 C9 C10 C11 . . . . 0.3(3) ?
    C9 C10 C11 C12 . . . . 0.5(3) ?
    C10 C11 C12 C7 . . . . -1.3(3) ?
    C10 C11 C12 N1 . . . . 166.5(2) ?
    C10 C11 C12 N1B . . . . -158.6(3) ?
    C8 C7 C12 C11 . . . . 1.3(3) ?
    O1B C7 C12 C11 . . . . -158.0(3) ?
    O1 C7 C12 C11 . . . . 169.31(19) ?
    C8 C7 C12 N1 . . . . -166.94(19) ?
    O1B C7 C12 N1 . . . . 33.8(3) ?
    O1 C7 C12 N1 . . . . 1.1(3) ?
    C8 C7 C12 N1B . . . . 158.9(3) ?
    O1B C7 C12 N1B . . . . -0.3(4) ?
    O1 C7 C12 N1B . . . . -33.1(3) ?
    N1 C13 C14 C15 . . . . 177.5(2) ?
    C13 C14 C15 C16 . . . . 69.7(3) ?
    C14 C15 C16 C17 . . . . 178.8(3) ?
    C15 C16 C17 C18 . . . . -175.8(4) ?
    N1B C13B C14B C15B . . . . -177.6(4) ?
    C13B C14B C15B C16B . . . . -79.7(8) ?
    C14B C15B C16B C17B . . . . -171.5(8) ?
    C15B C16B C17B C18 . . . . 167.7(8) ?
    C16B C17B C18 O2 . . . . -178.7(7) ?
    C16B C17B C18 C17 . . . . 80.3(18) ?
    C16 C17 C18 O2 . . . . 179.2(3) ?
    C16 C17 C18 C17B . . . . -97.5(19) ?
    C26 C21 C22 C23 . . . . 0.0(2) ?
    P1 C21 C22 C23 . . . . -178.52(13) ?
    C21 C22 C23 C24 . . . . 0.0(3) ?
    C22 C23 C24 C25 . . . . 1.0(3) ?
    C23 C24 C25 C26 . . . . -1.9(3) ?
    C24 C25 C26 C21 . . . . 1.9(3) ?
    C22 C21 C26 C25 . . . . -0.9(3) ?
    P1 C21 C26 C25 . . . . 177.50(14) ?
    C36 C31 C32 C33 . . . . 0.1(3) ?
    P1 C31 C32 C33 . . . . -178.37(14) ?
    C31 C32 C33 C34 . . . . -0.2(3) ?
    C32 C33 C34 C35 . . . . -0.5(3) ?
    C33 C34 C35 C36 . . . . 1.3(3) ?
    C34 C35 C36 C31 . . . . -1.4(3) ?
    C32 C31 C36 C35 . . . . 0.7(3) ?
    P1 C31 C36 C35 . . . . 179.31(17) ?
    C46 C41 C42 C43 . . . . 0.4(2) ?
    P2 C41 C42 C43 . . . . -170.36(13) ?
    C41 C42 C43 C44 . . . . 0.0(3) ?
    C42 C43 C44 C45 . . . . -0.5(3) ?
    C43 C44 C45 C46 . . . . 0.5(3) ?
    C44 C45 C46 C41 . . . . 0.0(3) ?
    C42 C41 C46 C45 . . . . -0.4(2) ?
    P2 C41 C46 C45 . . . . 171.23(13) ?
    C56 C51 C52 C53 . . . . -1.5(2) ?
    P2 C51 C52 C53 . . . . 174.79(12) ?
    C51 C52 C53 C54 . . . . 0.2(2) ?
    C52 C53 C54 C55 . . . . 1.5(2) ?
    C53 C54 C55 C56 . . . . -1.8(2) ?
    C54 C55 C56 C51 . . . . 0.4(2) ?
    C52 C51 C56 C55 . . . . 1.3(2) ?
    P2 C51 C56 C55 . . . . -174.75(12) ?
    C2 C1 N1 C12 . . . . -164.7(2) ?
    C6 C1 N1 C12 . . . . 26.0(3) ?
    N1B C1 N1 C12 . . . . -71.4(3) ?
    C2 C1 N1 C13 . . . . 1.9(4) ?
    C6 C1 N1 C13 . . . . -167.5(2) ?
    N1B C1 N1 C13 . . . . 95.1(5) ?
    C11 C12 N1 C1 . . . . 166.2(2) ?
    C7 C12 N1 C1 . . . . -26.1(3) ?
    N1B C12 N1 C1 . . . . 72.3(3) ?
    C11 C12 N1 C13 . . . . -0.2(4) ?
    C7 C12 N1 C13 . . . . 167.4(2) ?
    N1B C12 N1 C13 . . . . -94.1(5) ?
    C14 C13 N1 C1 . . . . -81.6(3) ?
    C14 C13 N1 C12 . . . . 84.3(3) ?
    C11 C12 N1B C13B . . . . -22.6(6) ?
    C7 C12 N1B C13B . . . . -179.8(4) ?
    N1 C12 N1B C13B . . . . 82.0(6) ?
    C11 C12 N1B C1 . . . . -164.8(2) ?
    C7 C12 N1B C1 . . . . 38.0(4) ?
    N1 C12 N1B C1 . . . . -60.2(3) ?
    C14B C13B N1B C12 . . . . -74.1(6) ?
    C14B C13B N1B C1 . . . . 64.7(6) ?
    C2 C1 N1B C12 . . . . 166.4(2) ?
    C6 C1 N1B C12 . . . . -37.9(4) ?
    N1 C1 N1B C12 . . . . 61.1(3) ?
    C2 C1 N1B C13B . . . . 24.1(6) ?
    C6 C1 N1B C13B . . . . 179.8(4) ?
    N1 C1 N1B C13B . . . . -81.2(6) ?
    C5 C6 O1 C7 . . . . 165.88(18) ?
    C1 C6 O1 C7 . . . . -23.8(3) ?
    O1B C6 O1 C7 . . . . 67.1(4) ?
    C8 C7 O1 C6 . . . . -167.55(18) ?
    C12 C7 O1 C6 . . . . 23.5(3) ?
    O1B C7 O1 C6 . . . . -68.7(4) ?
    C8 C7 O1B C6 . . . . 160.1(3) ?
    C12 C7 O1B C6 . . . . -39.1(5) ?
    O1 C7 O1B C6 . . . . 65.0(4) ?
    C5 C6 O1B C7 . . . . -161.6(3) ?
    C1 C6 O1B C7 . . . . 38.9(5) ?
    O1 C6 O1B C7 . . . . -66.6(3) ?
    C26 C21 P1 C31 . . . . -70.00(15) ?
    C22 C21 P1 C31 . . . . 108.41(13) ?
    C26 C21 P1 C5 . . . . 33.01(15) ?
    C22 C21 P1 C5 . . . . -148.57(13) ?
    C36 C31 P1 C21 . . . . -174.17(13) ?
    C32 C31 P1 C21 . . . . 4.35(16) ?
    C36 C31 P1 C5 . . . . 82.51(14) ?
    C32 C31 P1 C5 . . . . -98.97(15) ?
    C6 C5 P1 C21 . . . . 79.94(14) ?
    C4 C5 P1 C21 . . . . -99.67(15) ?
    C6 C5 P1 C31 . . . . -175.44(13) ?
    C4 C5 P1 C31 . . . . 4.94(16) ?
    C42 C41 P2 C51 . . . . -8.63(15) ?
    C46 C41 P2 C51 . . . . -179.58(12) ?
    C42 C41 P2 C8 . . . . -112.52(14) ?
    C46 C41 P2 C8 . . . . 76.54(13) ?
    C52 C51 P2 C41 . . . . 123.64(12) ?
    C56 C51 P2 C41 . . . . -60.29(14) ?
    C52 C51 P2 C8 . . . . -131.68(12) ?
    C56 C51 P2 C8 . . . . 44.39(14) ?
    C7 C8 P2 C41 . . . . -163.73(13) ?
    C9 C8 P2 C41 . . . . 12.66(16) ?
    C7 C8 P2 C51 . . . . 88.68(13) ?
    C9 C8 P2 C51 . . . . -94.93(15) ?
