# Supplementary material for: A P,O,P′-tridentate mixed-donor scorpionate ligand: 6-[4,6-bis­(diphenyl­phosphino)-10H-phenoxazin-10-yl]hexan-1-ol
Source: Acta Crystallogr Sect E Struct Rep Online. 2008 Sep 20;64(Pt 10):o1984–5. doi: 10.1107/S1600536808030134 (PMC2959466; doi:10.1107/S1600536808030134)
Supplement: Supplementary file 2 [file e-64-o1984-Isup2.hkl]

#
# h,k,l, Fc-squared, Fo-squared, sigma(Fo-squared) and status flag
#
data_I
_shelx_title ' 8m_kznd4_0s in P-1'
_shelx_refln_list_code          4
_shelx_F_calc_maximum      208.18
_exptl_crystal_F_000       688.00
_reflns_d_resolution_high  0.7571
 
loop_
 _symmetry_equiv_pos_as_xyz
 'x, y, z'
 '-x, -y, -z'
 
_cell_length_a    10.4258
_cell_length_b    11.1402
_cell_length_c    15.3590
_cell_angle_alpha  75.777
_cell_angle_beta   88.583
_cell_angle_gamma  79.453
 
_shelx_F_squared_multiplier     1.000
 
loop_
 _refln_index_h
 _refln_index_k
 _refln_index_l
 _refln_F_squared_calc
 _refln_F_squared_meas
 _refln_F_squared_sigma
 _refln_observed_status
   1   0   0     2407.48     2727.96     12.08 o
   2   0   0      584.42      570.64      4.12 o
   3   0   0      964.94      973.03     11.59 o
   4   0   0       88.06      100.56      2.41 o
   5   0   0      802.13      727.98      7.78 o
   6   0   0      295.12      351.40      4.70 o
   7   0   0      103.52      108.03      3.07 o
   8   0   0      177.45      170.14      6.50 o
   9   0   0      606.54      557.58     11.69 o
  10   0   0       23.04       31.56      3.98 o
  11   0   0        0.12        1.82      2.55 o
  12   0   0      134.90      143.89      9.30 o
  13   0   0       44.59       43.23      6.44 o
 -13   1   0       18.68       23.97      5.92 o
 -12   1   0        0.39       -1.65      3.87 o
 -11   1   0        0.07       -0.65      2.63 o
 -10   1   0       72.66       76.74      5.55 o
  -9   1   0       38.12       33.31      3.90 o
  -8   1   0      209.82      188.93      5.22 o
  -7   1   0        0.36        1.15      1.44 o
  -6   1   0      119.02      108.46      3.42 o
  -5   1   0        6.19        2.42      1.11 o
  -4   1   0      323.35      314.58      4.39 o
  -3   1   0        0.63        1.79      0.84 o
  -2   1   0        4.96        0.26      0.72 o
  -1   1   0        0.88        5.62      1.27 o
   0   1   0      526.89      508.31      6.44 o
   1   1   0     1397.84     1388.33     18.39 o
   2   1   0     1176.72     1395.46     15.40 o
   3   1   0       64.22       52.62      2.60 o
   4   1   0     1674.10     1766.33     14.31 o
   5   1   0        8.10        4.48      0.91 o
   6   1   0      113.31      115.21      2.59 o
   7   1   0      290.03      287.92      6.54 o
   8   1   0      125.47      126.83      5.68 o
   9   1   0       64.69       63.94      4.72 o
  10   1   0       10.17       13.27      3.22 o
  11   1   0        3.91        4.36      2.92 o
  12   1   0       96.63      107.79      8.20 o
  13   1   0      144.94      175.28     10.66 o
 -13   2   0       17.07        8.67      5.17 o
 -12   2   0        0.07       -3.58      3.79 o
 -11   2   0      127.31      121.76      7.97 o
 -10   2   0      492.85      468.52     13.99 o
  -9   2   0       87.55       80.40      5.34 o
  -8   2   0       33.12       33.65      3.15 o
  -7   2   0       65.57       58.33      3.16 o
  -6   2   0     1064.28     1058.96     13.55 o
  -5   2   0      927.18      944.69     13.28 o
  -4   2   0        0.44        1.02      0.84 o
  -3   2   0       27.20       27.90      1.66 o
  -2   2   0      609.39      562.64      6.62 o
  -1   2   0    17176.28    17194.52    234.20 o
   0   2   0     3040.42     3393.83     28.64 o
   1   2   0     1089.15      990.36     12.00 o
   2   2   0      161.14      143.09      3.26 o
   3   2   0      275.84      186.91      4.22 o
   4   2   0      501.53      519.07      6.09 o
   5   2   0      507.66      452.26     97.97 o
   6   2   0      689.05      713.08      8.94 o
   7   2   0      590.60      526.06      7.74 o
   8   2   0      246.29      226.54      7.17 o
   9   2   0      302.50      301.11      8.61 o
  10   2   0      137.92      141.89      6.80 o
  11   2   0        0.70        1.93      2.82 o
  12   2   0       58.19       65.78      8.46 o
  13   2   0       11.08       14.65      5.13 o
 -12   3   0      310.38      327.75     13.98 o
 -11   3   0        2.75        3.05      3.22 o
 -10   3   0        0.05        0.67      2.72 o
  -9   3   0      564.64      548.88     13.24 o
  -8   3   0       16.95       15.65      2.71 o
  -7   3   0       15.07       13.67      2.54 o
  -6   3   0      460.39      445.44      7.19 o
  -5   3   0      229.58      222.57      4.92 o
  -4   3   0      279.94      355.51      5.67 o
  -3   3   0      565.59      537.06      6.23 o
  -2   3   0     2436.07     2381.83     25.67 o
  -1   3   0      306.94      297.54      4.54 o
   0   3   0     2772.28     3094.73     47.69 o
   1   3   0       23.33       15.22      1.18 o
   2   3   0     4493.35     4688.32     64.06 o
   3   3   0        8.19        6.65      1.03 o
   4   3   0       94.89      124.23      3.00 o
   5   3   0        0.41        2.98      1.25 o
   6   3   0      142.05      142.22      3.50 o
   7   3   0      163.15      120.70      5.58 o
   8   3   0      186.68      175.29      7.46 o
   9   3   0       31.05       26.09      5.24 o
  10   3   0        5.46        5.35      2.64 o
  11   3   0      205.59      191.60      8.06 o
  12   3   0       56.28       66.89      6.69 o
  13   3   0        0.02       -1.26      3.79 o
 -12   4   0       76.42       90.94      8.69 o
 -11   4   0      102.14      106.29      8.74 o
 -10   4   0       35.86       40.01      4.89 o
  -9   4   0       38.97       37.11      4.42 o
  -8   4   0      587.54      571.77     10.38 o
  -7   4   0      593.58      547.04      9.75 o
  -6   4   0        6.26        6.25      1.72 o
  -5   4   0       18.22       15.08      4.36 o
  -4   4   0      529.54      538.25     12.14 o
  -3   4   0        0.09        7.44      1.46 o
  -2   4   0     2931.84     3184.96     71.34 o
  -1   4   0      617.51      599.70      6.71 o
   0   4   0        2.09       -0.86      0.86 o
   1   4   0      962.85      881.56     17.08 o
   2   4   0       62.47       47.61      3.03 o
   3   4   0        0.74        1.00      0.86 o
   4   4   0      466.47      484.46      7.75 o
   5   4   0        7.14       16.27      1.62 o
   6   4   0        3.01       -0.42      1.12 o
   7   4   0      311.64      301.06      5.88 o
   8   4   0       19.00       20.14      3.00 o
   9   4   0      360.32      366.17      9.33 o
  10   4   0      168.46      157.56      6.21 o
  11   4   0      255.38      263.72      9.22 o
  12   4   0        0.06       -0.64      3.45 o
  13   4   0        1.35       -0.47      5.01 o
 -11   5   0       25.09       26.09      5.86 o
 -10   5   0        6.52        0.70      3.11 o
  -9   5   0        2.33        1.84      2.78 o
  -8   5   0      123.28      128.39      5.81 o
  -7   5   0      687.36      644.08     10.38 o
  -6   5   0       40.82       18.30      7.63 o
  -5   5   0       28.54       29.91      2.46 o
  -4   5   0       81.44       69.55      3.63 o
  -3   5   0       16.39        5.64      1.52 o
  -2   5   0      190.00      215.51      4.63 o
  -1   5   0      363.33      407.79      5.89 o
   0   5   0       88.78      101.14      3.12 o
   1   5   0      296.25      336.22      5.07 o
   2   5   0     1047.86     1101.74     19.01 o
   3   5   0        5.82        6.35      1.53 o
   4   5   0      859.22      861.97     15.85 o
   5   5   0     4336.77     4460.11     53.29 o
   6   5   0      748.87      804.65     11.19 o
   7   5   0       44.37       47.78      3.09 o
   8   5   0      268.60      259.59      6.06 o
   9   5   0      329.37      323.33      8.82 o
  10   5   0       50.47       44.76      4.40 o
  11   5   0       30.54       34.91      3.84 o
  12   5   0        0.28        1.86      4.85 o
  13   5   0       60.04       63.30      8.97 o
 -11   6   0        8.40       10.50      4.92 o
 -10   6   0       22.19       17.03      4.95 o
  -9   6   0       21.79       19.68      4.07 o
  -8   6   0      191.24      183.37      6.94 o
  -7   6   0       29.13       22.53      4.34 o
  -6   6   0      424.49      437.02      9.34 o
  -5   6   0      292.66      265.28      7.74 o
  -4   6   0       18.00       17.02      2.35 o
  -3   6   0       32.70       33.55      2.60 o
  -2   6   0       60.86       79.31      3.43 o
  -1   6   0     1696.54     1732.41     33.76 o
   0   6   0     1144.68     1219.59     25.55 o
   1   6   0      323.88      354.59      6.75 o
   2   6   0      872.84      830.10     16.83 o
   3   6   0       17.39       12.25      1.95 o
   4   6   0      614.43      604.37     10.78 o
   5   6   0      202.85      187.04      4.58 o
   6   6   0        2.04        4.07      1.79 o
   7   6   0      572.00      585.41      8.89 o
   8   6   0      122.36      136.21      4.95 o
   9   6   0        2.55        2.35      2.32 o
  10   6   0        0.03        0.09      3.00 o
  11   6   0        0.16       -1.14      3.88 o
  12   6   0        9.20       11.16      8.29 o
  13   6   0        1.21       -2.29      4.73 o
 -10   7   0        0.02        0.57      3.63 o
  -9   7   0      103.18       99.72      8.28 o
  -8   7   0       16.26       14.56      2.89 o
  -7   7   0        5.36        3.43      2.49 o
  -6   7   0      208.27      214.52      7.19 o
  -5   7   0      817.35      769.92     14.87 o
  -4   7   0        2.08        0.22      1.92 o
  -3   7   0       50.68       57.34      3.76 o
  -2   7   0      488.40      512.74     12.85 o
  -1   7   0     2749.02     2658.04     40.78 o
   0   7   0      648.52      646.51     12.09 o
   1   7   0      242.84      248.83      5.36 o
   2   7   0      968.55      919.09     20.64 o
   3   7   0       45.57       51.41      3.32 o
   4   7   0      204.69      203.98      5.97 o
   5   7   0       44.92       49.44      3.13 o
   6   7   0      110.52      114.26      4.44 o
   7   7   0      252.44      242.75      6.25 o
   8   7   0      112.58      105.66      4.69 o
   9   7   0       45.24       39.41      4.90 o
  10   7   0      100.76      103.56      7.41 o
  11   7   0      306.62      325.22     15.11 o
  12   7   0      131.92      150.24     11.86 o
  13   7   0        1.08       -1.63      7.29 o
  -9   8   0       12.04       22.54      5.60 o
  -8   8   0       20.70       22.37      4.40 o
  -7   8   0      413.05      373.36     10.04 o
  -6   8   0       61.08       59.01      4.20 o
  -5   8   0        6.20        5.46      2.54 o
  -4   8   0       74.24       83.69      4.83 o
  -3   8   0       77.74       64.05      4.27 o
  -2   8   0       47.22       54.01      3.84 o
  -1   8   0     1918.30     1813.85     32.72 o
   0   8   0      333.64      325.09      8.67 o
   1   8   0       30.49       30.57      2.89 o
   2   8   0     1137.89     1091.39     18.84 o
   3   8   0      144.88      120.33      5.67 o
   4   8   0       10.57       11.83      2.90 o
   5   8   0       14.89       15.32      2.48 o
   6   8   0       52.05       51.38      3.48 o
   7   8   0       15.23       17.81      2.62 o
   8   8   0      455.49      468.46     12.81 o
   9   8   0      115.85      108.59     11.88 o
  10   8   0        0.60       -0.94      3.70 o
  11   8   0       21.71       25.69      6.30 o
  12   8   0       31.69       35.59      7.32 o
  -8   9   0       83.95      101.56      7.21 o
  -7   9   0       70.80       90.12      7.60 o
  -6   9   0       78.08       76.61      4.80 o
  -5   9   0        5.66        7.77      2.88 o
  -4   9   0      363.61      348.72     11.21 o
  -3   9   0      442.77      429.10      9.69 o
  -2   9   0        0.36       -1.56      1.92 o
  -1   9   0        3.83        1.98      2.07 o
   0   9   0       93.77       83.67      4.64 o
   1   9   0     1143.28     1124.56     23.36 o
   2   9   0      305.04      283.31      7.27 o
   3   9   0      954.51      896.97     24.30 o
   4   9   0        0.38       -0.33      2.36 o
   5   9   0      213.53      207.79      6.19 o
   6   9   0       79.82       76.56      5.15 o
   7   9   0       31.43       32.17      3.93 o
   8   9   0       80.47       75.91      5.30 o
   9   9   0       78.11       80.03      8.12 o
  10   9   0       88.70       95.73      9.15 o
  11   9   0        3.41       -0.76      4.47 o
  12   9   0        4.10        7.29      8.71 o
  -7  10   0      152.22      166.13      8.81 o
  -6  10   0       15.13       16.66      3.70 o
  -5  10   0        3.69        2.36      2.75 o
  -4  10   0       21.98       17.29      3.37 o
  -3  10   0       50.67       62.05      4.70 o
  -2  10   0        0.02        1.84      2.27 o
  -1  10   0        2.14        0.98      2.18 o
   0  10   0        1.55        0.56      2.08 o
   1  10   0       57.60       48.19      3.86 o
   2  10   0       13.62       16.49      2.82 o
   3  10   0       16.21       15.19      3.33 o
   4  10   0        8.40        8.22      2.92 o
   5  10   0       53.81       49.77      4.59 o
   6  10   0       23.44       21.41      3.72 o
   7  10   0       27.05       27.06      4.47 o
   8  10   0       12.40        7.66      3.51 o
   9  10   0        0.11       -1.37      3.59 o
  10  10   0       14.46       16.06      5.64 o
  11  10   0        0.80       -6.06      6.06 o
  -6  11   0       21.87       25.64      4.32 o
  -5  11   0       51.97       61.84      6.08 o
  -4  11   0       97.50      108.71      7.10 o
  -3  11   0        9.82       10.56      3.49 o
  -2  11   0       92.24       88.31      5.49 o
  -1  11   0      447.15      435.40     12.55 o
   0  11   0        0.89       -1.06      2.20 o
   1  11   0       56.54       54.28      4.26 o
   2  11   0       11.18       10.41      2.77 o
   3  11   0      152.12      148.61      7.41 o
   4  11   0      362.43      372.32     10.86 o
   5  11   0       95.98      102.82      7.33 o
   6  11   0        0.64        0.05      3.02 o
   7  11   0       27.99       28.67      4.91 o
   8  11   0       28.68       31.59      5.11 o
   9  11   0        0.08       -1.23      4.14 o
  10  11   0       23.20       30.62     11.01 o
  -5  12   0       31.03       39.44      6.50 o
  -4  12   0        1.39        2.17      3.39 o
  -3  12   0      118.31      136.42      7.84 o
  -2  12   0       55.92       61.70      5.75 o
  -1  12   0       25.96       31.08      4.43 o
   0  12   0      120.38      132.31      7.94 o
   1  12   0       23.22       19.66      3.72 o
   2  12   0        5.15        4.34      2.85 o
   3  12   0      148.78      141.38      8.79 o
   4  12   0      232.09      247.27     10.78 o
   5  12   0       73.55       73.22      6.79 o
   6  12   0       51.25       53.65      6.17 o
   7  12   0       88.64      100.04      7.71 o
   8  12   0      105.44      121.12      8.45 o
   9  12   0       87.82      112.85     11.92 o
  -3  13   0        6.38        4.64      4.28 o
  -2  13   0       42.35       35.70      5.97 o
  -1  13   0        4.25        8.11      3.60 o
   0  13   0       47.86       50.11      5.38 o
   1  13   0       34.99       44.61      6.14 o
   2  13   0       21.00       22.61      5.05 o
   3  13   0       19.32       12.91      4.34 o
   4  13   0       38.65       47.06      6.13 o
   5  13   0        0.99        0.77      3.49 o
   6  13   0      122.52      141.12      9.36 o
   7  13   0       19.98       23.46      5.27 o
   0  14   0       84.62       81.27     10.14 o
   1  14   0      131.47      134.52     16.30 o
   2  14   0       28.68       36.35      6.03 o
   3  14   0       40.57       50.26      6.74 o
   4  14   0        0.30       -0.01      3.83 o
   5  14   0       56.42       56.77      7.63 o
  -3 -14   1       82.84       86.74     15.59 o
  -2 -14   1        1.26        3.75      5.41 o
  -7 -13   1        0.93        0.45      4.03 o
  -6 -13   1       83.32       84.02      7.84 o
  -5 -13   1      250.22      323.85     13.19 o
  -4 -13   1       89.72       97.60      7.93 o
  -3 -13   1        4.92        0.31      3.63 o
  -2 -13   1       67.23       74.28      7.17 o
  -1 -13   1       65.07       68.90      9.36 o
   0 -13   1       24.14       15.08      5.96 o
   1 -13   1        9.78       16.87      4.95 o
   2 -13   1        0.55        2.31      3.92 o
  -9 -12   1        1.71        2.28      4.92 o
  -8 -12   1        5.29        7.15      4.24 o
  -7 -12   1       33.40       32.64      5.49 o
  -6 -12   1        0.09       -0.80      3.33 o
  -5 -12   1        2.33       -2.50      3.20 o
  -4 -12   1        0.01       -1.10      3.28 o
  -3 -12   1       41.61       43.72      5.68 o
  -2 -12   1       17.71       20.72      4.59 o
  -1 -12   1       10.23        7.25      3.09 o
   0 -12   1        0.71        2.83      2.69 o
   1 -12   1      155.04      141.49      7.47 o
   2 -12   1      326.74      343.86     19.43 o
   3 -12   1        0.34        2.70      3.91 o
   4 -12   1       87.97      106.53      8.93 o
 -10 -11   1        3.92        4.69      6.95 o
  -9 -11   1        0.29       -1.07      4.44 o
  -8 -11   1       13.71       18.10      4.44 o
  -7 -11   1       86.99      102.03      7.44 o
  -6 -11   1      131.30      115.35      9.66 o
  -5 -11   1       26.90       23.24      4.59 o
  -4 -11   1       69.84       88.08      6.03 o
  -3 -11   1      318.02      309.44     14.96 o
  -2 -11   1      161.02      168.67      6.55 o
  -1 -11   1      165.19      172.12      6.67 o
   0 -11   1      256.05      236.96      7.76 o
   1 -11   1      197.95      183.66      7.23 o
   2 -11   1      565.05      562.77     12.04 o
   3 -11   1       86.14       71.39      5.93 o
   4 -11   1       13.67       22.05      4.45 o
   5 -11   1       71.26       64.03      7.40 o
   6 -11   1       21.05       24.91      5.81 o
 -11 -10   1        2.38        3.51      4.87 o
 -10 -10   1        9.72       10.42      7.64 o
  -9 -10   1        3.36        4.09      4.59 o
  -8 -10   1       43.27       51.08      5.60 o
  -7 -10   1       22.22       27.83      4.50 o
  -6 -10   1       41.45       34.33      4.17 o
  -5 -10   1       46.66       46.09      4.57 o
  -4 -10   1        0.56        0.54      2.51 o
  -3 -10   1        2.28        3.34      2.55 o
  -2 -10   1       56.70       60.87      4.08 o
  -1 -10   1      692.49      667.03     17.60 o
   0 -10   1      209.30      208.82      6.92 o
   1 -10   1        0.21        2.36      2.23 o
   2 -10   1      672.39      662.62     18.48 o
   3 -10   1       18.27       14.02      3.14 o
   4 -10   1       66.27       68.48      5.07 o
   5 -10   1       87.72       99.01      5.37 o
   6 -10   1      341.96      348.23     11.55 o
   7 -10   1       22.34       25.55      4.68 o
 -11  -9   1        5.74        3.89      4.94 o
 -10  -9   1        3.67       -1.76      4.92 o
  -9  -9   1       82.51       94.86      8.92 o
  -8  -9   1       71.59       74.17      6.06 o
  -7  -9   1       47.07       43.17      4.29 o
  -6  -9   1       66.63       65.15      4.89 o
  -5  -9   1       12.78       15.79      3.26 o
  -4  -9   1      334.27      324.65     14.64 o
  -3  -9   1      412.83      387.57      9.82 o
  -2  -9   1      523.79      469.52      9.02 o
  -1  -9   1     1081.21     1073.43     20.20 o
   0  -9   1        0.15        2.28      2.16 o
   1  -9   1      160.77      162.12      6.07 o
   2  -9   1       29.25       20.99      3.12 o
   3  -9   1       78.57       69.93      4.58 o
   4  -9   1       39.95       41.28      4.01 o
   5  -9   1      338.34      344.25     10.71 o
   6  -9   1      108.11      121.53      6.37 o
   7  -9   1        3.51        5.54      3.38 o
   8  -9   1      131.29      146.53      8.48 o
 -12  -8   1        6.11        1.98      5.09 o
 -11  -8   1       35.68       47.93      7.56 o
 -10  -8   1       13.46        9.90      5.55 o
  -9  -8   1      205.63      216.17     11.28 o
  -8  -8   1       84.71       80.71      5.28 o
  -7  -8   1      242.92      245.35      8.61 o
  -6  -8   1        1.51       -0.03      2.17 o
  -5  -8   1      127.08      135.65      4.80 o
  -4  -8   1      763.06      738.48     13.16 o
  -3  -8   1      787.49      785.23     30.28 o
  -2  -8   1       25.30       20.29      2.61 o
  -1  -8   1      136.61      122.47      4.87 o
   0  -8   1     3696.50     3536.37     90.61 o
   1  -8   1      141.09      143.98      5.49 o
   2  -8   1       21.84       19.31      3.00 o
   3  -8   1      394.74      345.57      9.82 o
   4  -8   1      154.01      147.11      6.33 o
   5  -8   1       47.41       56.86      3.88 o
   6  -8   1        4.73        6.78      2.76 o
   7  -8   1        0.91       -2.08      2.34 o
   8  -8   1      152.86      162.52      6.66 o
   9  -8   1       70.27       78.27      7.78 o
 -12  -7   1        6.27        2.96      5.15 o
 -11  -7   1        2.14        1.05      4.24 o
 -10  -7   1       92.02      111.76      9.59 o
  -9  -7   1      121.51      110.46      7.29 o
  -8  -7   1        2.94        1.69      2.25 o
  -7  -7   1      446.07      453.14      8.51 o
  -6  -7   1      394.96      372.81     11.05 o
  -5  -7   1      104.02       96.42      3.96 o
  -4  -7   1      100.34       93.42      3.80 o
  -3  -7   1      456.95      408.34      9.69 o
  -2  -7   1       36.91       31.13      2.92 o
  -1  -7   1       14.06       14.46      1.93 o
   0  -7   1        2.54        1.27      1.56 o
   1  -7   1       64.54       57.78      3.21 o
   2  -7   1      188.95      185.83      5.28 o
   3  -7   1      351.71      363.74      8.26 o
   4  -7   1       33.08       29.89      3.18 o
   5  -7   1      167.49      148.62      5.94 o
   6  -7   1      175.93      176.12      6.66 o
   7  -7   1        0.19        1.66      2.40 o
   8  -7   1      253.57      256.49      8.49 o
   9  -7   1       17.19       24.49      4.45 o
  10  -7   1        0.78        3.15      4.07 o
 -13  -6   1       35.69       32.74      6.08 o
 -12  -6   1        1.45        2.95      4.99 o
 -11  -6   1       35.61       23.52      6.09 o
 -10  -6   1      547.23      545.71     15.11 o
  -9  -6   1       84.76       80.51      6.29 o
  -8  -6   1      260.69      263.97      6.35 o
  -7  -6   1        3.30        1.00      1.79 o
  -6  -6   1      216.15      189.47      5.14 o
  -5  -6   1      188.00      195.75      4.88 o
  -4  -6   1       96.47       94.95      3.33 o
  -3  -6   1      722.85      824.51     19.72 o
  -2  -6   1     2490.29     2345.70     50.91 o
  -1  -6   1        3.60        6.46      1.42 o
   0  -6   1      998.36     1039.39     13.98 o
   1  -6   1      129.48      151.09      4.19 o
   2  -6   1        1.69        3.12      1.52 o
   3  -6   1      475.25      443.10     10.76 o
   4  -6   1        1.22        2.97      1.81 o
   5  -6   1      122.38      120.92      6.02 o
   6  -6   1     1130.76     1036.22     17.61 o
   7  -6   1      331.65      314.56      9.46 o
   8  -6   1        7.54        8.27      2.81 o
   9  -6   1        0.11        0.81      2.85 o
  10  -6   1      116.19      141.83      9.42 o
  11  -6   1       25.70       18.46      5.50 o
 -13  -5   1      139.08      153.38     12.64 o
 -12  -5   1      502.83      538.38     16.03 o
 -11  -5   1        0.01       -1.25      4.12 o
 -10  -5   1       94.55       96.83      5.70 o
  -9  -5   1       28.66       33.73      3.71 o
  -8  -5   1       82.44       85.58      3.88 o
  -7  -5   1       49.76       51.92      3.19 o
  -6  -5   1      410.68      409.71     10.41 o
  -5  -5   1        1.13        0.57      1.27 o
  -4  -5   1      251.54      280.34      6.47 o
  -3  -5   1     4231.15     4456.65     83.99 o
  -2  -5   1      124.05      120.50      3.21 o
  -1  -5   1      349.75      342.00      8.75 o
   0  -5   1      378.17      384.66      7.92 o
   1  -5   1     3818.96     4077.85     57.49 o
   2  -5   1       49.55       54.48      2.70 o
   3  -5   1      349.39      425.33      7.63 o
   4  -5   1      136.68      127.55      4.25 o
   5  -5   1        0.03        1.50      1.63 o
   6  -5   1       45.00       50.08      3.76 o
   7  -5   1       13.28       11.54      2.35 o
   8  -5   1       61.51       61.52      4.39 o
   9  -5   1        6.93        7.14      3.22 o
  10  -5   1       15.39       14.74      3.90 o
  11  -5   1      108.04      123.76     10.34 o
 -13  -4   1      176.78      188.85     13.51 o
 -12  -4   1      274.88      289.94     14.98 o
 -11  -4   1       74.62       71.19      4.85 o
 -10  -4   1        5.88        7.37      2.84 o
  -9  -4   1       52.60       48.82      4.15 o
  -8  -4   1      366.99      355.87      8.55 o
  -7  -4   1      203.43      209.12      4.95 o
  -6  -4   1      255.77      281.43      5.11 o
  -5  -4   1      380.90      371.65      7.17 o
  -4  -4   1      853.32      859.07     12.24 o
  -3  -4   1      256.60      232.93      3.29 o
  -2  -4   1       47.38       47.10      4.15 o
  -1  -4   1     5485.22     5821.87     89.49 o
   0  -4   1     3115.44     3291.91     50.38 o
   1  -4   1     4329.87     4559.21     46.63 o
   2  -4   1      700.77      735.52     14.18 o
   3  -4   1      832.91      945.62     10.68 o
   4  -4   1       32.57       55.00      2.91 o
   5  -4   1       10.94        5.42      1.74 o
   6  -4   1      171.57      161.40      4.55 o
   7  -4   1      461.06      444.59     10.69 o
   8  -4   1       84.39       82.17      4.66 o
   9  -4   1       15.54       14.10      3.43 o
  10  -4   1       81.92       97.30      6.49 o
  11  -4   1        4.88        3.23      3.33 o
  12  -4   1        5.55        2.65      4.27 o
 -13  -3   1       23.03       23.41      7.06 o
 -12  -3   1        1.21        0.85      3.31 o
 -11  -3   1        6.18        7.07      3.15 o
 -10  -3   1       78.87       69.08      4.49 o
  -9  -3   1        0.15        0.64      2.22 o
  -8  -3   1        0.01       -0.91      1.82 o
  -7  -3   1        4.63        7.94      2.18 o
  -6  -3   1      188.31      190.79      3.94 o
  -5  -3   1      304.35      344.70      5.24 o
  -4  -3   1        3.62        4.78      2.35 o
  -3  -3   1      271.57      309.23      7.29 o
  -2  -3   1     1385.52     1380.43     18.79 o
  -1  -3   1     2084.18     2067.54     30.05 o
   0  -3   1    14979.74    15664.97    242.45 o
   1  -3   1     2649.25     2626.01     27.87 o
   2  -3   1      649.17      751.27      8.01 o
   3  -3   1      538.65      591.90      8.83 o
   4  -3   1      421.49      401.73      5.98 o
   5  -3   1     2116.92     2087.10     34.83 o
   6  -3   1      319.40      370.59      6.66 o
   7  -3   1      402.55      370.71      7.15 o
   8  -3   1      166.49      170.10      6.82 o
   9  -3   1       17.79       17.07      3.45 o
  10  -3   1       45.46       38.89      4.68 o
  11  -3   1        0.07        1.62      3.05 o
  12  -3   1        7.05        4.59      4.40 o
 -13  -2   1       21.16       22.36      5.39 o
 -12  -2   1        2.58       -1.56      3.23 o
 -11  -2   1       21.74       22.08      3.86 o
 -10  -2   1      234.69      207.12      7.89 o
  -9  -2   1       59.62       59.12      4.54 o
  -8  -2   1      151.13      139.79      8.66 o
  -7  -2   1       24.87       22.78      2.73 o
  -6  -2   1       24.48       11.21      1.80 o
  -5  -2   1     1097.40     1052.22      9.17 o
  -4  -2   1       11.21       13.27      1.17 o
  -3  -2   1       11.85       19.04      1.20 o
  -2  -2   1      129.35      137.24      2.32 o
  -1  -2   1     1588.96     1845.57     22.92 o
   0  -2   1     1058.64     1000.12     10.23 o
   1  -2   1     1663.26     1625.20     12.91 o
   2  -2   1     2700.84     2519.68     36.67 o
   3  -2   1       33.71       37.19      1.83 o
   4  -2   1      161.89      129.06      3.29 o
   5  -2   1       33.54       41.50      2.32 o
   6  -2   1       11.83        5.60      1.58 o
   7  -2   1     2699.79     2501.13     21.61 o
   8  -2   1       97.44       99.03      4.71 o
   9  -2   1       47.31       49.10      4.49 o
  10  -2   1      135.00      134.24      7.04 o
  11  -2   1       48.04       51.67      5.28 o
  12  -2   1        1.96        1.46      4.15 o
 -13  -1   1       10.25       12.99      4.80 o
 -12  -1   1       54.97       66.20      6.87 o
 -11  -1   1        5.56        9.67      3.37 o
 -10  -1   1        3.50        0.62      2.51 o
  -9  -1   1      108.10      103.72      5.71 o
  -8  -1   1       71.80       78.72      4.83 o
  -7  -1   1       30.74       38.88      2.84 o
  -6  -1   1      113.20      121.64      4.14 o
  -5  -1   1      930.39      897.48     29.83 o
  -4  -1   1      124.08      105.93      3.50 o
  -3  -1   1       51.49       82.96      1.90 o
  -2  -1   1      859.91      863.25      9.87 o
  -1  -1   1      680.74      683.88      9.23 o
   0  -1   1      267.36      344.79      2.42 o
   1  -1   1      795.72      839.90      9.48 o
   2  -1   1     1636.62     1448.72    149.47 o
   3  -1   1      316.81      390.15     10.20 o
   4  -1   1      377.68      426.90      5.78 o
   5  -1   1      526.94      582.76      6.61 o
   6  -1   1       15.69       19.07      1.87 o
   7  -1   1        1.46        4.94      1.64 o
   8  -1   1      539.49      509.57      8.39 o
   9  -1   1        1.36        0.30      2.25 o
  10  -1   1       45.46       46.63      4.62 o
  11  -1   1      308.21      343.49     10.83 o
  12  -1   1      190.33      198.83     10.94 o
  13  -1   1       39.99       45.00      6.91 o
 -13   0   1        0.62        1.05      4.05 o
 -12   0   1       24.18       22.27      5.29 o
 -11   0   1       87.57       91.36      6.14 o
 -10   0   1      189.36      183.12      7.66 o
  -9   0   1      166.41      156.64      6.88 o
  -8   0   1     1620.35     1508.06     17.71 o
  -7   0   1      766.33      789.09     11.69 o
  -6   0   1      894.78      882.92     10.15 o
  -5   0   1      103.56      100.30      3.50 o
  -4   0   1       89.39       60.18      2.30 o
  -3   0   1      939.14     1010.34     10.11 o
  -2   0   1       13.78       10.99      0.85 o
  -1   0   1     3628.67     3981.84     33.65 o
   0   0   1       23.39       15.95     12.23 o
   1   0   1     4012.06     3923.24    209.77 o
   2   0   1     2200.33     2204.22     16.52 o
   3   0   1      320.64      324.41      5.15 o
   4   0   1        6.38        1.35      0.86 o
   5   0   1      937.57      850.55     10.14 o
   6   0   1      532.67      617.68      6.47 o
   7   0   1       16.02       14.50      1.85 o
   8   0   1      425.76      432.37      6.74 o
   9   0   1      304.87      305.72      8.92 o
  10   0   1      125.96      118.32      6.39 o
  11   0   1        0.00        1.44      2.69 o
  12   0   1       54.09       49.91      5.39 o
  13   0   1        9.75       10.33      4.67 o
 -13   1   1       27.39       36.88      6.40 o
 -12   1   1        2.17        6.53      4.23 o
 -11   1   1      178.95      192.65      8.55 o
 -10   1   1      109.36      109.21      6.41 o
  -9   1   1       40.96       34.43      3.90 o
  -8   1   1     1086.94      988.88     14.79 o
  -7   1   1     1396.31     1233.46     10.46 o
  -6   1   1      121.84      124.32      3.34 o
  -5   1   1       88.49      103.82      2.94 o
  -4   1   1       46.49       54.94      2.27 o
  -3   1   1      161.55      185.45      3.33 o
  -2   1   1       75.21       76.05      1.96 o
  -1   1   1      185.73      180.02      2.52 o
   0   1   1     2688.05     2885.28     23.78 o
   1   1   1     4902.12     5439.48     42.96 o
   2   1   1      971.36     1001.22     10.29 o
   3   1   1     2179.50     2424.63     16.97 o
   4   1   1     2253.69     2534.78     21.49 o
   5   1   1     2719.77     2829.72     23.47 o
   6   1   1      364.64      332.10      5.00 o
   7   1   1       34.21       26.70      1.99 o
   8   1   1        2.74       -0.16      1.41 o
   9   1   1      681.10      637.15     12.22 o
  10   1   1      235.80      234.51      8.32 o
  11   1   1        0.07       -1.39      2.58 o
  12   1   1        2.69        2.27      3.16 o
  13   1   1      113.31      122.20      9.15 o
 -13   2   1       57.14       65.50      7.87 o
 -12   2   1      101.63      106.08      8.65 o
 -11   2   1        0.13       -0.36      2.85 o
 -10   2   1       25.48       36.03      4.41 o
  -9   2   1        0.21        1.10      2.46 o
  -8   2   1      919.71      904.21     14.57 o
  -7   2   1      867.12      830.80     10.71 o
  -6   2   1      443.77      420.56      7.69 o
  -5   2   1      335.51      350.86      5.46 o
  -4   2   1        4.98        9.76      1.19 o
  -3   2   1      817.84      856.41     11.68 o
  -2   2   1      420.16      370.24      4.87 o
  -1   2   1     7686.97     7587.81     51.29 o
   0   2   1     6930.35     7469.88     86.77 o
   1   2   1    13949.58    13921.75    165.80 o
   2   2   1      739.34      947.40     12.13 o
   3   2   1       62.64       57.14      1.97 o
   4   2   1       65.03       90.87      2.87 o
   5   2   1     1638.44     1978.00     26.56 o
   6   2   1       10.05        6.25      1.37 o
   7   2   1      182.35      203.99      4.99 o
   8   2   1      303.77      304.09      8.10 o
   9   2   1        2.82        3.19      2.41 o
  10   2   1       12.12       10.64      3.04 o
  11   2   1      145.97      145.09      7.22 o
  12   2   1       49.57       54.74      5.44 o
  13   2   1        0.02       -0.61      3.89 o
 -12   3   1        0.06        1.92      4.42 o
 -11   3   1      121.76      134.13      9.09 o
 -10   3   1        0.05        0.23      2.67 o
  -9   3   1       63.73       61.73      5.05 o
  -8   3   1       14.07       17.20      2.69 o
  -7   3   1       14.55       10.33      2.35 o
  -6   3   1      569.79      567.61     11.17 o
  -5   3   1      588.10      573.44      6.94 o
  -4   3   1     1746.46     1820.77     25.00 o
  -3   3   1      359.17      357.64     19.10 o
  -2   3   1     2589.93     2699.80     36.98 o
  -1   3   1     3524.61     3716.71     52.79 o
   0   3   1     5060.66     5283.59     91.98 o
   1   3   1     1425.36     1375.21     18.90 o
   2   3   1     2525.69     2761.76     30.46 o
   3   3   1      360.07      283.74      9.78 o
   4   3   1      422.18      450.43      5.83 o
   5   3   1      342.88      268.12     46.49 o
   6   3   1      148.79      154.34      9.09 o
   7   3   1      315.02      313.79      6.64 o
   8   3   1      420.01      403.14     11.95 o
   9   3   1       75.56       52.71      4.24 o
  10   3   1       89.25       77.67      5.24 o
  11   3   1        0.86        2.73      2.72 o
  12   3   1      110.01      133.35      8.69 o
  13   3   1      128.91      131.76      9.26 o
 -12   4   1        6.36        7.46      4.82 o
 -11   4   1      279.81      274.21     12.59 o
 -10   4   1       10.59       10.23      3.74 o
  -9   4   1      462.67      480.49     12.24 o
  -8   4   1       15.92       15.03      2.87 o
  -7   4   1      253.63      241.57      6.80 o
  -6   4   1      396.27      357.28      6.87 o
  -5   4   1       21.10       13.36      1.83 o
  -4   4   1       42.76       65.66      3.10 o
  -3   4   1     1902.20     2078.98     31.54 o
  -2   4   1       25.12       23.98      1.81 o
  -1   4   1     1690.25     1935.20     22.30 o
   0   4   1     1244.31     1168.74     18.62 o
   1   4   1      160.53      124.45      2.91 o
   2   4   1     1268.24     1383.02     19.40 o
   3   4   1        0.62       -0.21      0.82 o
   4   4   1       62.64       94.34      2.84 o
   5   4   1      974.06     1037.78     13.61 o
   6   4   1      228.03      263.15      4.96 o
   7   4   1      156.76      180.16      5.28 o
   8   4   1       25.55       17.13      3.19 o
   9   4   1        5.99        3.36      1.58 o
  10   4   1       41.00       26.24      5.94 o
  11   4   1       74.65       65.71      5.29 o
  12   4   1      127.46      133.08      8.65 o
  13   4   1       16.24       19.38      5.16 o
 -11   5   1       63.54       56.55      7.02 o
 -10   5   1       11.39       12.35      3.88 o
  -9   5   1       70.32       68.14      5.69 o
  -8   5   1        4.71        5.11      2.56 o
  -7   5   1      339.22      327.93      7.41 o
  -6   5   1      877.97      815.00     11.75 o
  -5   5   1        1.46       -0.95      1.42 o
  -4   5   1      191.67      206.02      6.03 o
  -3   5   1        2.97       12.16      1.79 o
  -2   5   1      351.25      472.25      8.89 o
  -1   5   1      365.21      464.46      9.07 o
   0   5   1       53.02       50.50      2.38 o
   1   5   1       18.08       38.28      2.05 o
   2   5   1     1147.25     1174.55     19.39 o
   3   5   1      293.61      318.04      9.11 o
   4   5   1      162.35      201.22      4.53 o
   5   5   1      289.00      325.36      6.10 o
   6   5   1     1108.95     1029.72     13.00 o
   7   5   1        1.11       -0.21      1.57 o
   8   5   1       39.31       43.95      3.83 o
   9   5   1      109.32      107.60      5.75 o
  10   5   1      103.94       98.37      5.84 o
  11   5   1       10.94       10.78      3.52 o
  12   5   1        7.83        5.79      3.82 o
  13   5   1        2.37        4.30      5.56 o
 -11   6   1        5.68        8.69      4.73 o
 -10   6   1        1.09        1.72      3.79 o
  -9   6   1      274.02      310.60     10.73 o
  -8   6   1        5.45        5.87      2.72 o
  -7   6   1        5.89        8.00      2.64 o
  -6   6   1        8.03        2.72      2.26 o
  -5   6   1        1.06        3.02      2.17 o
  -4   6   1        1.13        1.17      1.76 o
  -3   6   1      242.82      242.15      5.66 o
  -2   6   1      747.10      767.29     11.40 o
  -1   6   1      633.46      700.76      9.36 o
   0   6   1       28.98       35.28      2.29 o
   1   6   1      712.61      739.64     12.84 o
   2   6   1        0.17        4.54      1.34 o
   3   6   1        3.17        6.44      1.63 o
   4   6   1      904.19     1004.03     15.24 o
   5   6   1        8.34        8.25      1.68 o
   6   6   1     1492.86     1510.64     23.98 o
   7   6   1      207.29      193.40      5.55 o
   8   6   1       55.24       62.60      3.71 o
   9   6   1       17.71       19.99      3.28 o
  10   6   1      148.04      172.14      7.27 o
  11   6   1       90.64       96.64      7.21 o
  12   6   1       78.98       89.07      9.35 o
  13   6   1        1.00        8.46      8.71 o
 -10   7   1       32.06       25.36      5.80 o
  -9   7   1      244.37      245.24     11.67 o
  -8   7   1      163.61      191.15      6.78 o
  -7   7   1        2.89        1.93      2.25 o
  -6   7   1      349.81      315.99      7.67 o
  -5   7   1      240.13      242.30      7.32 o
  -4   7   1      706.50      604.63     13.07 o
  -3   7   1       70.15       56.90      3.74 o
  -2   7   1      202.33      184.13      5.83 o
  -1   7   1       66.86       83.76      3.68 o
   0   7   1      378.67      381.53      6.67 o
   1   7   1        9.27        9.44      1.70 o
   2   7   1        2.13        3.17      1.37 o
   3   7   1        2.15        6.38      1.87 o
   4   7   1     1512.93     1517.56     30.13 o
   5   7   1      169.97      197.30      5.43 o
   6   7   1      261.69      293.37      7.93 o
   7   7   1       29.14       29.96      2.90 o
   8   7   1      343.67      319.05      8.73 o
   9   7   1       27.53       40.07      5.39 o
  10   7   1        0.54       -2.36      2.60 o
  11   7   1        0.20        0.69      4.05 o
  12   7   1       23.41       12.28      3.84 o
  13   7   1       57.29       55.53     13.30 o
  -9   8   1      144.66      156.74     10.13 o
  -8   8   1      360.77      353.52     13.78 o
  -7   8   1        6.42        9.31      3.06 o
  -6   8   1      199.41      203.60      6.66 o
  -5   8   1        0.21        0.11      2.31 o
  -4   8   1      125.66      122.46      5.60 o
  -3   8   1       33.38       30.22      3.36 o
  -2   8   1        0.01       -1.24      1.75 o
  -1   8   1        0.11        0.73      1.97 o
   0   8   1      906.58      808.92     12.40 o
   1   8   1      480.89      463.27     17.58 o
   2   8   1      448.08      405.79      7.83 o
   3   8   1       17.51       10.34      2.59 o
   4   8   1      814.56      786.82     13.81 o
   5   8   1      283.25      273.31      6.65 o
   6   8   1       63.38       60.99      4.23 o
   7   8   1       95.99       90.26      4.43 o
   8   8   1      117.90      116.64      5.07 o
   9   8   1       17.67       18.37      3.24 o
  10   8   1        6.36        3.89      4.06 o
  11   8   1        4.13        5.30      4.83 o
  12   8   1       63.62       51.10     12.38 o
  -9   9   1       18.45       17.48      5.42 o
  -8   9   1       55.83       57.87      5.93 o
  -7   9   1        2.67        2.47      3.13 o
  -6   9   1      312.24      281.84      8.12 o
  -5   9   1       26.63       20.89      3.43 o
  -4   9   1       13.62       15.52      3.15 o
  -3   9   1       77.18       70.20      4.54 o
  -2   9   1      488.26      460.77      9.72 o
  -1   9   1      468.70      462.73     12.57 o
   0   9   1        1.99        0.35      1.91 o
   1   9   1      182.56      183.34      6.19 o
   2   9   1     3332.43     3239.58     76.44 o
   3   9   1      659.37      686.79     15.53 o
   4   9   1      347.97      328.30      9.05 o
   5   9   1       37.29       34.58      3.25 o
   6   9   1      403.04      409.97      8.50 o
   7   9   1      146.70      139.26      7.05 o
   8   9   1        1.60        0.42      2.41 o
   9   9   1       54.33       51.57      5.27 o
  10   9   1       33.58       30.84      6.20 o
  11   9   1      199.04      208.84     19.87 o
  12   9   1        1.12        8.41      8.15 o
  -8  10   1        7.07        5.84      3.89 o
  -7  10   1       86.06       94.78      7.00 o
  -6  10   1       65.09       82.89      5.74 o
  -5  10   1        5.12        8.12      3.43 o
  -4  10   1        0.23       -0.30      2.34 o
  -3  10   1       72.72       73.18      4.98 o
  -2  10   1      341.87      320.91      8.87 o
  -1  10   1       85.46       82.39      4.85 o
   0  10   1      275.11      278.75      7.81 o
   1  10   1       91.67       85.28      5.90 o
   2  10   1      671.01      640.66     11.13 o
   3  10   1      402.17      401.30     11.96 o
   4  10   1      439.43      429.02     11.02 o
   5  10   1       30.36       33.31      3.35 o
   6  10   1      184.14      169.96      7.31 o
   7  10   1      112.67      112.72      6.37 o
   8  10   1      101.00       98.24      6.90 o
   9  10   1        3.88        5.88      4.49 o
  10  10   1       68.56       67.56     13.14 o
  11  10   1       99.37      121.36     16.81 o
  -6  11   1       31.85       38.36      4.74 o
  -5  11   1        3.70        3.60      3.39 o
  -4  11   1      515.09      579.46     16.89 o
  -3  11   1       26.86       25.90      4.42 o
  -2  11   1       66.52       71.52      5.06 o
  -1  11   1      114.35      101.09      6.47 o
   0  11   1        0.46        0.43      2.21 o
   1  11   1        0.01       -0.41      2.08 o
   2  11   1       76.64       80.93      4.92 o
   3  11   1       37.83       36.17      4.29 o
   4  11   1      191.25      193.77      8.04 o
   5  11   1       37.59       38.00      4.45 o
   6  11   1      124.23      125.30      7.79 o
   7  11   1       36.59       30.77      4.87 o
   8  11   1        5.34        6.58      3.74 o
   9  11   1        6.23        3.64      3.34 o
  10  11   1       15.02       13.45      9.58 o
  -5  12   1        3.53        7.53      3.89 o
  -4  12   1       39.01       42.28      5.41 o
  -3  12   1      122.62      148.26      8.30 o
  -2  12   1       34.05       37.16      4.86 o
  -1  12   1        8.22       16.69      3.84 o
   0  12   1      264.73      290.19      9.90 o
   1  12   1       83.81       98.73      6.33 o
   2  12   1       26.35       24.91      3.90 o
   3  12   1        5.59        2.86      3.29 o
   4  12   1       48.72       48.18      5.76 o
   5  12   1      185.27      197.50      9.80 o
   6  12   1       52.18       53.36      6.08 o
   7  12   1       24.00       29.41      5.18 o
   8  12   1       18.04       16.50      5.39 o
   9  12   1       15.86       16.08      5.79 o
  -3  13   1       10.28       10.23      3.91 o
  -2  13   1       52.67       46.52      5.52 o
  -1  13   1       11.96       12.06      3.87 o
   0  13   1      232.78      289.78     12.89 o
   1  13   1       37.36       42.29      4.99 o
   2  13   1        7.76        7.63      4.16 o
   3  13   1       70.95       71.75      7.00 o
   4  13   1        5.91        7.86      4.16 o
   5  13   1        1.35        1.60      3.45 o
   6  13   1        1.76       -1.21      3.38 o
   7  13   1        1.09        9.09      4.10 o
   8  13   1       19.16       16.55      6.29 o
   0  14   1       12.87       18.50      4.36 o
   1  14   1      142.39      181.65     10.76 o
   2  14   1       44.66       46.90      6.66 o
   3  14   1       81.18       88.65      8.13 o
   4  14   1      129.54      126.17      9.11 o
   5  14   1       13.37       14.13      4.88 o
  -6 -13   2       62.13       77.01      7.68 o
  -5 -13   2       27.61       32.79      5.98 o
  -4 -13   2       83.76       78.38      9.50 o
  -3 -13   2      102.68      124.83     11.24 o
  -2 -13   2        0.47        0.32      6.60 o
  -1 -13   2       16.75       12.66      5.89 o
   0 -13   2       27.14       20.99      6.97 o
   1 -13   2       26.30       25.96      7.68 o
   2 -13   2        0.87        4.73      3.89 o
  -8 -12   2        0.30        0.98      3.62 o
  -7 -12   2       13.12       14.09      4.67 o
  -6 -12   2       39.35       46.36      6.07 o
  -5 -12   2      164.27      187.14     10.04 o
  -4 -12   2      232.23      234.67     10.81 o
  -3 -12   2       85.01       87.67      7.23 o
  -2 -12   2        5.03        1.23      3.40 o
  -1 -12   2       26.29       26.31      4.98 o
   0 -12   2        0.51       -2.74      2.82 o
   1 -12   2       44.66       45.01      5.97 o
   2 -12   2      105.06      113.75      8.66 o
   3 -12   2        9.77       10.66      4.59 o
   4 -12   2       26.27       32.65      6.09 o
 -10 -11   2      179.87      189.10     13.49 o
  -9 -11   2       54.34       53.84      8.17 o
  -8 -11   2       99.83      102.32      7.78 o
  -7 -11   2      117.27      118.70      8.08 o
  -6 -11   2      187.91      192.26      9.74 o
  -5 -11   2      135.12      139.68      8.53 o
  -4 -11   2       39.46       35.22      5.15 o
  -3 -11   2       15.60       17.89      3.81 o
  -2 -11   2      236.88      249.10      9.17 o
  -1 -11   2        6.44        5.79      2.54 o
   0 -11   2        2.86        2.52      2.48 o
   1 -11   2      145.29      128.91      6.30 o
   2 -11   2        3.00        5.51      2.83 o
   3 -11   2      120.83      138.10      9.11 o
   4 -11   2        3.24        5.59      3.96 o
   5 -11   2       36.13       35.68      6.33 o
   6 -11   2       12.41       20.74      5.63 o
 -11 -10   2        0.27       -4.25      4.25 o
 -10 -10   2       48.19       44.46      7.72 o
  -9 -10   2       26.41       35.49      7.04 o
  -8 -10   2        7.56        7.98      3.76 o
  -7 -10   2        0.41       -0.07      3.14 o
  -6 -10   2       87.27       83.96      5.83 o
  -5 -10   2      155.29      153.98      7.30 o
  -4 -10   2       42.51       43.10      4.48 o
  -3 -10   2      234.88      220.37      9.18 o
  -2 -10   2      277.08      299.52     11.02 o
  -1 -10   2       24.00       24.72      3.21 o
   0 -10   2       65.88       58.42      4.26 o
   1 -10   2      211.72      209.96      7.10 o
   2 -10   2        0.02        1.35      2.34 o
   3 -10   2      264.92      250.35      8.08 o
   4 -10   2      166.94      174.61      7.17 o
   5 -10   2       65.99       76.13      6.55 o
   6 -10   2       60.71       49.33      6.73 o
   7 -10   2      149.13      171.39     10.88 o
 -11  -9   2       34.31       41.41      7.79 o
 -10  -9   2       18.41       23.86      6.22 o
  -9  -9   2       77.46       84.78      8.80 o
  -8  -9   2        3.31        0.67      3.01 o
  -7  -9   2       18.13       14.50      3.32 o
  -6  -9   2        0.22       -0.83      2.34 o
  -5  -9   2        3.00        1.11      2.51 o
  -4  -9   2       35.81       30.24      3.81 o
  -3  -9   2       14.16       13.53      3.14 o
  -2  -9   2      500.55      500.47     10.76 o
  -1  -9   2      254.71      264.12      7.05 o
   0  -9   2       69.81       64.69      4.10 o
   1  -9   2      117.71      124.92      5.39 o
   2  -9   2       60.78       66.61      4.31 o
   3  -9   2        2.84        5.39      2.46 o
   4  -9   2       62.70       60.18      4.60 o
   5  -9   2       16.02       11.54      2.84 o
   6  -9   2       19.72       24.13      3.85 o
   7  -9   2       26.27       21.49      4.42 o
   8  -9   2        3.10        9.23      4.74 o
 -12  -8   2       87.49       84.67      9.89 o
 -11  -8   2       56.02       68.20      8.60 o
 -10  -8   2        5.41       10.50      4.89 o
  -9  -8   2      153.66      146.67     10.41 o
  -8  -8   2      411.51      436.12     10.81 o
  -7  -8   2       18.29       14.62      3.07 o
  -6  -8   2      158.13      155.66      6.61 o
  -5  -8   2        1.90        3.57      2.52 o
  -4  -8   2       32.39       35.52      3.79 o
  -3  -8   2     1879.39     1825.54     60.22 o
  -2  -8   2      383.72      359.27      9.74 o
  -1  -8   2      469.51      427.58     11.68 o
   0  -8   2       91.35       82.64      4.45 o
   1  -8   2     2324.39     2282.48     39.01 o
   2  -8   2      362.14      373.24      8.37 o
   3  -8   2       25.18       18.52      2.95 o
   4  -8   2       46.89       38.37      3.72 o
   5  -8   2      210.19      222.13      7.60 o
   6  -8   2      368.57      344.82     11.91 o
   7  -8   2        7.96        6.19      3.00 o
   8  -8   2       86.96       76.04      6.26 o
   9  -8   2        5.24       17.11      5.03 o
 -12  -7   2        4.47        4.84      5.33 o
 -11  -7   2       16.97       18.72      6.07 o
 -10  -7   2       25.86       20.16      5.86 o
  -9  -7   2       63.52       61.21      6.08 o
  -8  -7   2       65.17       60.76      4.58 o
  -7  -7   2       22.66       21.69      3.28 o
  -6  -7   2       90.78       98.74      5.40 o
  -5  -7   2      291.62      293.91      8.05 o
  -4  -7   2        2.40        2.40      1.54 o
  -3  -7   2        9.61       13.50      2.63 o
  -2  -7   2      529.68      511.83     10.91 o
  -1  -7   2       27.35       23.44      2.25 o
   0  -7   2     1024.30     1014.72     19.77 o
   1  -7   2     1998.95     2026.64     40.13 o
   2  -7   2      157.84      158.15      4.94 o
   3  -7   2       20.72       23.02      2.91 o
   4  -7   2       38.15       39.09      3.55 o
   5  -7   2      213.26      192.69      6.56 o
   6  -7   2       46.82       53.21      4.17 o
   7  -7   2      103.09      100.98      5.60 o
   8  -7   2       21.65       30.10      3.49 o
   9  -7   2      148.51      178.99     10.28 o
  10  -7   2      101.12      116.84      9.22 o
 -13  -6   2       42.64       52.75      7.20 o
 -12  -6   2       15.94       14.03      6.32 o
 -11  -6   2        0.23        1.47      4.41 o
 -10  -6   2      356.09      368.76     12.92 o
  -9  -6   2      235.56      225.81      9.76 o
  -8  -6   2      186.26      185.43      6.76 o
  -7  -6   2      415.14      416.87      7.16 o
  -6  -6   2        0.85       -1.03      1.40 o
  -5  -6   2      443.22      421.70      8.61 o
  -4  -6   2      133.84      113.74      3.37 o
  -3  -6   2      310.11      315.99      8.02 o
  -2  -6   2       40.97       32.79      2.18 o
  -1  -6   2      719.27      678.67     11.75 o
   0  -6   2        2.01        0.46      1.24 o
   1  -6   2        6.40        8.80      1.65 o
   2  -6   2       17.00       13.11      1.93 o
   3  -6   2      256.93      224.86      5.44 o
   4  -6   2      416.14      405.32      9.22 o
   5  -6   2       19.43       16.25      2.71 o
   6  -6   2       38.50       31.46      3.41 o
   7  -6   2      181.01      164.98      6.39 o
   8  -6   2       76.11       55.09     15.07 o
   9  -6   2       30.45       30.92      3.87 o
  10  -6   2        0.69        2.50      3.86 o
 -13  -5   2       24.05       25.94      7.28 o
 -12  -5   2        3.90        8.99      4.42 o
 -11  -5   2      115.61      122.98     10.40 o
 -10  -5   2      132.25      132.58     12.46 o
  -9  -5   2        0.05       -1.87      2.05 o
  -8  -5   2        1.75        2.05      1.72 o
  -7  -5   2      321.31      308.67      6.15 o
  -6  -5   2      192.44      208.21      4.90 o
  -5  -5   2      571.38      544.62     10.03 o
  -4  -5   2     2457.03     2771.33     52.94 o
  -3  -5   2      119.70      113.44      3.11 o
  -2  -5   2       99.42      114.83      3.15 o
  -1  -5   2     1179.55     1205.56     14.41 o
   0  -5   2     1271.32     1236.73     19.75 o
   1  -5   2        1.07        5.66      1.38 o
   2  -5   2       53.73       49.98      2.58 o
   3  -5   2      877.31      873.00     14.91 o
   4  -5   2        0.78        0.91      1.35 o
   5  -5   2        3.90        2.90      1.76 o
   6  -5   2       21.52       20.79      2.67 o
   7  -5   2       35.27       34.56      3.17 o
   8  -5   2      276.80      264.37     10.76 o
   9  -5   2       92.77       98.06      5.51 o
  10  -5   2        0.85        3.45      3.84 o
  11  -5   2       61.18       65.73      7.63 o
 -13  -4   2        1.66       -1.73      4.97 o
 -12  -4   2       64.46       63.98      8.66 o
 -11  -4   2      187.72      161.60      9.11 o
 -10  -4   2       64.70       57.66      4.81 o
  -9  -4   2      369.78      384.99      9.39 o
  -8  -4   2      289.72      283.07      9.07 o
  -7  -4   2     1154.08     1130.15     14.79 o
  -6  -4   2      174.04      152.03      3.90 o
  -5  -4   2      292.59      323.40      4.95 o
  -4  -4   2      165.35      186.63      3.58 o
  -3  -4   2     8731.07     9384.60    136.23 o
  -2  -4   2     2434.93     2572.41     30.67 o
  -1  -4   2       20.08       17.25      1.40 o
   0  -4   2       48.65       49.32      2.11 o
   1  -4   2       39.39       40.05      2.21 o
   2  -4   2      473.03      444.10      6.69 o
   3  -4   2      148.32      167.80      4.02 o
   4  -4   2      661.33      710.07      8.31 o
   5  -4   2      144.61      160.33      4.64 o
   6  -4   2      589.06      511.27     12.39 o
   7  -4   2      325.08      301.85      8.75 o
   8  -4   2      101.21       98.69      5.08 o
   9  -4   2        2.50        3.58      2.77 o
  10  -4   2       26.43       27.46      4.32 o
  11  -4   2        5.93        3.96      4.27 o
  12  -4   2       25.44       26.19      5.92 o
 -13  -3   2       43.39       60.84      9.07 o
 -12  -3   2        0.48       -4.02      4.02 o
 -11  -3   2        2.98       -1.12      2.51 o
 -10  -3   2      259.74      278.49      7.98 o
  -9  -3   2      167.09      167.65      6.67 o
  -8  -3   2      485.37      438.31      9.43 o
  -7  -3   2      534.41      486.69      9.05 o
  -6  -3   2      363.01      356.84      5.27 o
  -5  -3   2      291.26      338.79      5.24 o
  -4  -3   2       66.00       69.79      1.98 o
  -3  -3   2      115.04       85.64      2.51 o
  -2  -3   2     1716.73     1894.69     22.82 o
  -1  -3   2      487.83      566.85      4.45 o
   0  -3   2      250.20      239.62      3.69 o
   1  -3   2      118.82      123.27      2.72 o
   2  -3   2       64.02       35.42      4.15 o
   3  -3   2      244.31      292.52      5.23 o
   4  -3   2      112.84      122.50     10.69 o
   5  -3   2       95.98      118.67      3.77 o
   6  -3   2     3102.86     2996.33     27.17 o
   7  -3   2        0.05       -1.53      1.53 o
   8  -3   2        5.53        2.85      2.20 o
   9  -3   2        1.83        3.63      2.66 o
  10  -3   2      163.03      181.71      8.04 o
  11  -3   2      127.34      151.25      9.68 o
  12  -3   2        0.02        1.25      4.38 o
 -13  -2   2      309.14      307.44     16.78 o
 -12  -2   2       49.23       34.56     14.40 o
 -11  -2   2       16.48        8.39      5.03 o
 -10  -2   2       24.73       18.45      5.05 o
  -9  -2   2      514.27      492.24      9.71 o
  -8  -2   2       65.89       63.20      4.25 o
  -7  -2   2      250.31      234.76      6.61 o
  -6  -2   2        2.48        3.86      1.40 o
  -5  -2   2       10.04       13.59      1.29 o
  -4  -2   2      296.89      288.67      4.69 o
  -3  -2   2        8.58        7.13      1.33 o
  -2  -2   2      690.66      785.00      9.68 o
  -1  -2   2    15401.98    15863.92    234.47 o
   0  -2   2     3769.03     3795.24    122.36 o
   1  -2   2     1546.49     1691.20     59.50 o
   2  -2   2        0.58        1.48      0.80 o
   3  -2   2      425.68      493.81     10.48 o
   4  -2   2       31.76       38.83      5.02 o
   5  -2   2       49.44       43.71      2.64 o
   6  -2   2      434.11      443.25      8.15 o
   7  -2   2        0.12        1.08      1.68 o
   8  -2   2      112.55      101.09      4.72 o
   9  -2   2        1.56       -0.39      2.17 o
  10  -2   2        1.25        2.84      2.47 o
  11  -2   2       18.16       19.28      4.04 o
  12  -2   2       31.37       35.81      6.19 o
 -13  -1   2       15.36       19.18      5.47 o
 -12  -1   2        9.02        9.72      4.25 o
 -11  -1   2        0.38        1.89      2.80 o
 -10  -1   2       33.74       37.24      4.16 o
  -9  -1   2       19.86       14.66      3.16 o
  -8  -1   2      268.18      267.61      7.03 o
  -7  -1   2      268.28      273.67     11.09 o
  -6  -1   2      427.61      367.02     81.36 o
  -5  -1   2        0.12        8.32      1.48 o
  -4  -1   2     2432.03     2564.46     17.67 o
  -3  -1   2      548.46      574.86      7.99 o
  -2  -1   2      472.17      519.09      3.97 o
  -1  -1   2     2997.69     3335.85     29.51 o
   0  -1   2     3405.08     3522.26     59.66 o
   1  -1   2      784.89      890.52      8.48 o
   2  -1   2     1137.90     1114.00      6.48 o
   3  -1   2       20.21       17.46      1.12 o
   4  -1   2     1517.43     1417.28     63.84 o
   5  -1   2      155.19      135.46      3.89 o
   6  -1   2        3.75        7.01      1.46 o
   7  -1   2      225.68      237.73      5.34 o
   8  -1   2      838.00      797.80      9.83 o
   9  -1   2      150.48      151.77      8.30 o
  10  -1   2       38.54       42.22      4.40 o
  11  -1   2       16.23       21.69      4.02 o
  12  -1   2      391.75      387.45     14.55 o
  13  -1   2      154.83      176.75     11.14 o
 -13   0   2        4.71        1.35      4.28 o
 -12   0   2       22.55       22.48      5.10 o
 -11   0   2       20.74       22.55      4.02 o
 -10   0   2      189.49      182.58      7.71 o
  -9   0   2      148.10      142.07      7.18 o
  -8   0   2       54.07       62.04      4.52 o
  -7   0   2      499.92      489.50      8.46 o
  -6   0   2      894.38      902.42     12.50 o
  -5   0   2       52.33       78.27      3.26 o
  -4   0   2       37.12       31.71      1.95 o
  -3   0   2      477.13      513.39      7.63 o
  -2   0   2    12642.92    12200.66    718.06 o
  -1   0   2      925.10     1012.06     13.90 o
   0   0   2     2260.72     2228.24    112.55 o
   1   0   2     1295.15     1240.39    157.96 o
   2   0   2    15666.07    16191.69    180.23 o
   3   0   2      709.26      527.15     24.61 o
   4   0   2     6982.07     7667.55     50.64 o
   5   0   2     1285.78     1423.53     12.86 o
   6   0   2      205.04      199.87      4.29 o
   7   0   2       27.30       28.34      2.22 o
   8   0   2       98.49      106.64      4.12 o
   9   0   2      204.41      186.25      7.07 o
  10   0   2        0.04       -1.27      2.11 o
  11   0   2       10.99        9.71      3.33 o
  12   0   2      168.36      167.28      8.41 o
  13   0   2       24.11       23.73      5.75 o
 -13   1   2       11.25        7.15      4.54 o
 -12   1   2       60.45       59.11      6.97 o
 -11   1   2      103.15      102.88      6.65 o
 -10   1   2       68.86       65.27      5.25 o
  -9   1   2        2.23        3.53      2.37 o
  -8   1   2      199.12      182.15      6.94 o
  -7   1   2      892.29      832.05     12.78 o
  -6   1   2     2047.08     2042.71     16.24 o
  -5   1   2      386.40      401.58      5.99 o
  -4   1   2      788.49      766.54     10.30 o
  -3   1   2      188.57      230.33      3.39 o
  -2   1   2      732.50      755.54      4.84 o
  -1   1   2     2592.23     2691.39     43.70 o
   0   1   2      566.21      576.97      5.30 o
   1   1   2      322.29      257.09      3.01 o
   2   1   2    43337.35    41206.38   3101.60 o
   3   1   2    10593.76    10994.71    126.08 o
   4   1   2     1057.06     1041.09      9.62 o
   5   1   2     1061.48     1063.51     20.91 o
   6   1   2       23.63       35.43      2.11 o
   7   1   2      319.23      293.05      6.22 o
   8   1   2        4.71        3.95      1.46 o
   9   1   2        0.03       -1.76      2.04 o
  10   1   2       16.68       20.30      3.51 o
  11   1   2       63.41       60.99      5.27 o
  12   1   2        7.81        7.98      3.44 o
  13   1   2        0.08        1.01      4.17 o
 -13   2   2        4.94        8.90      4.77 o
 -12   2   2       47.76       34.95      5.99 o
 -11   2   2       39.10       37.15      5.81 o
 -10   2   2       15.84       10.43      3.36 o
  -9   2   2        6.31        5.09      2.61 o
  -8   2   2     1172.73     1122.34     16.29 o
  -7   2   2       44.85       42.11      2.94 o
  -6   2   2     1477.70     1431.85     11.30 o
  -5   2   2        2.77        8.48      4.06 o
  -4   2   2        5.40        5.71      1.09 o
  -3   2   2       11.34       18.23      1.45 o
  -2   2   2       53.69       42.98      6.48 o
  -1   2   2     1924.27     1986.34     15.72 o
   0   2   2      321.47      293.92      3.57 o
   1   2   2    12032.97    12193.83    145.39 o
   2   2   2     1559.72     1757.22     13.46 o
   3   2   2     6432.47     7162.86     45.61 o
   4   2   2     3500.54     3745.35     30.30 o
   5   2   2       25.41       14.88      1.46 o
   6   2   2       26.20       28.60      4.58 o
   7   2   2       67.24       41.54      2.47 o
   8   2   2        5.20        6.29      1.67 o
   9   2   2       49.02       42.31      3.96 o
  10   2   2      271.76      241.84      8.38 o
  11   2   2       87.50       98.72      6.18 o
  12   2   2       42.01       46.85      5.06 o
  13   2   2        6.68        9.79      4.70 o
 -12   3   2      229.38      247.86     15.06 o
 -11   3   2      276.24      262.19     12.00 o
 -10   3   2       51.96       57.28      5.34 o
  -9   3   2      186.82      168.49      7.60 o
  -8   3   2     1094.48     1100.39     16.62 o
  -7   3   2     1973.66     1865.78     15.95 o
  -6   3   2      133.82      120.28      4.07 o
  -5   3   2       29.07       32.74      2.09 o
  -4   3   2      895.17      900.01     12.67 o
  -3   3   2       57.33       41.04      2.37 o
  -2   3   2       77.98       72.68      2.51 o
  -1   3   2      581.46      528.26      5.54 o
   0   3   2      624.09      550.97      6.02 o
   1   3   2        1.81        1.60      0.77 o
   2   3   2       97.64       64.52      1.93 o
   3   3   2      640.71      693.07      5.95 o
   4   3   2       18.26       18.36      1.40 o
   5   3   2     1690.79     1721.35     22.02 o
   6   3   2        6.27        9.81      1.70 o
   7   3   2       21.91       11.20      2.76 o
   8   3   2      485.18      458.76     27.38 o
   9   3   2      262.47      238.53      7.64 o
  10   3   2        1.09        1.42      2.23 o
  11   3   2       12.82       13.13      3.56 o
  12   3   2        2.82        0.27      2.97 o
  13   3   2       33.51       40.99      6.21 o
 -12   4   2      104.00      107.73      9.31 o
 -11   4   2        0.35       -2.87      3.65 o
 -10   4   2      244.27      251.84      9.79 o
  -9   4   2       60.54       65.92      5.51 o
  -8   4   2      809.79      803.05     11.90 o
  -7   4   2      218.06      218.66      6.44 o
  -6   4   2       24.08       21.82      2.41 o
  -5   4   2        4.56        5.15      1.54 o
  -4   4   2       38.85       26.76      6.65 o
  -3   4   2     4424.93     4634.75     87.30 o
  -2   4   2      326.66      417.40      5.77 o
  -1   4   2     1612.27     1698.39     18.46 o
   0   4   2       64.52       63.99      2.35 o
   1   4   2      877.64      795.45      7.13 o
   2   4   2       25.22       26.16      1.74 o
   3   4   2        0.02        2.24      0.95 o
   4   4   2      217.05      238.79      9.91 o
   5   4   2     1221.23     1250.93     34.65 o
   6   4   2      177.09      191.30      5.71 o
   7   4   2       76.48       76.45      3.79 o
   8   4   2       80.03       78.15      4.60 o
   9   4   2       15.25        8.50      4.02 o
  10   4   2       47.04       45.87      4.33 o
  11   4   2        8.15       12.04      3.41 o
  12   4   2        2.59        7.20      4.01 o
  13   4   2       87.10       91.98      8.12 o
 -11   5   2        3.51        2.27      4.20 o
 -10   5   2       88.45       98.18      8.10 o
  -9   5   2      677.53      668.75     14.92 o
  -8   5   2      776.90      758.03     12.33 o
  -7   5   2      214.70      227.55      6.31 o
  -6   5   2      732.30      703.29     13.03 o
  -5   5   2      326.35      231.56     51.32 o
  -4   5   2        0.01        0.33      1.39 o
  -3   5   2        4.06        1.48      1.34 o
  -2   5   2      598.33      660.20     11.95 o
  -1   5   2     1070.62     1029.11     14.22 o
   0   5   2      448.93      505.66      8.16 o
   1   5   2       35.31       38.94      2.08 o
   2   5   2       44.77       44.62      2.43 o
   3   5   2      972.34     1031.39     18.38 o
   4   5   2      179.49      203.85      6.74 o
   5   5   2      437.06      398.07     17.06 o
   6   5   2       20.40       19.46      1.90 o
   7   5   2       41.65       46.29      5.59 o
   8   5   2      226.43      221.46      9.38 o
   9   5   2       31.96       12.95      6.75 o
  10   5   2      147.83      127.15     29.68 o
  11   5   2        2.40        2.23      2.07 o
  12   5   2       22.18        4.04      4.99 o
  13   5   2        0.66       -1.07      6.73 o
 -11   6   2        0.48        2.22      4.28 o
 -10   6   2       21.32       27.93      5.72 o
  -9   6   2        0.20        3.81      3.18 o
  -8   6   2       80.19       76.27      4.85 o
  -7   6   2       10.35       11.47      2.47 o
  -6   6   2       34.47       30.06      7.13 o
  -5   6   2      734.68      656.92     10.74 o
  -4   6   2      304.39      329.57      7.44 o
  -3   6   2        1.36        1.31      1.45 o
  -2   6   2      839.92      782.32     16.36 o
  -1   6   2      551.75      496.13      8.50 o
   0   6   2      365.96      351.95      5.88 o
   1   6   2      661.33      722.15     10.76 o
   2   6   2      667.70      682.51     16.74 o
   3   6   2      464.79      409.10      9.67 o
   4   6   2      402.83      389.91      6.19 o
   5   6   2        1.23       -0.24      1.22 o
   6   6   2      326.04      343.65      6.75 o
   7   6   2     2159.14     2160.95     17.04 o
   8   6   2      483.19      470.06      8.53 o
   9   6   2       12.94        7.77      2.76 o
  10   6   2       25.89       22.72      3.57 o
  11   6   2      367.83      383.00     10.02 o
  12   6   2      105.37      107.17     12.92 o
  13   6   2        2.23       11.16      8.97 o
 -10   7   2        1.29        3.02      4.12 o
  -9   7   2        5.28       10.13      4.31 o
  -8   7   2        4.68        5.20      2.46 o
  -7   7   2       62.41       56.41      5.68 o
  -6   7   2       18.72       18.98      2.86 o
  -5   7   2       26.24       30.27      3.41 o
  -4   7   2      390.52      421.23      8.98 o
  -3   7   2      305.70      309.35      7.44 o
  -2   7   2       21.75       11.63      2.28 o
  -1   7   2     2243.39     2179.78     34.12 o
   0   7   2      107.43      126.15      4.11 o
   1   7   2      202.03      192.39      4.78 o
   2   7   2       56.11       53.42      2.84 o
   3   7   2       13.32       20.95      2.40 o
   4   7   2      285.81      283.32      6.19 o
   5   7   2        9.01        7.57      1.92 o
   6   7   2       15.52       17.12      2.38 o
   7   7   2      155.99      151.28      5.27 o
   8   7   2       71.54       65.09      3.90 o
   9   7   2      307.39      324.51      7.76 o
  10   7   2        7.43       12.23      3.25 o
  11   7   2       55.06       55.73      7.30 o
  12   7   2       83.46       68.32     13.60 o
  13   7   2       16.79       10.44      9.58 o
  -9   8   2        5.48        5.52      4.10 o
  -8   8   2       62.72       63.08      5.74 o
  -7   8   2      224.81      197.24      7.60 o
  -6   8   2       43.30       38.36      3.64 o
  -5   8   2      435.26      379.41      9.37 o
  -4   8   2      265.28      271.58      7.79 o
  -3   8   2      143.26      131.86      5.57 o
  -2   8   2      515.26      432.24     11.58 o
  -1   8   2      149.62      139.66      5.35 o
   0   8   2      282.62      268.48      6.79 o
   1   8   2     1012.66      952.70     21.71 o
   2   8   2      222.00      202.46      5.75 o
   3   8   2       68.26       63.34      4.11 o
   4   8   2      139.91      128.33      5.51 o
   5   8   2        2.65        0.43      1.78 o
   6   8   2      108.92      100.97      4.51 o
   7   8   2       60.90       61.15      3.85 o
   8   8   2      122.93      133.23      5.39 o
   9   8   2      131.96      153.83      5.88 o
  10   8   2        4.47        1.26      3.91 o
  11   8   2       16.90       14.83      9.43 o
  12   8   2        8.68        5.30      8.20 o
  -9   9   2       99.02       99.46      8.87 o
  -8   9   2       53.31       44.94      5.15 o
  -7   9   2       36.20       35.27      4.80 o
  -6   9   2        1.21        0.86      2.51 o
  -5   9   2      266.59      234.85      7.95 o
  -4   9   2       88.93       74.48      4.87 o
  -3   9   2      167.54      167.67      6.44 o
  -2   9   2      226.63      249.60      7.63 o
  -1   9   2       38.32       35.36      3.51 o
   0   9   2        0.19        1.56      1.98 o
   1   9   2      834.42      774.55     21.44 o
   2   9   2      104.00       95.22      4.71 o
   3   9   2      881.09      820.79     20.87 o
   4   9   2      192.49      200.61      7.27 o
   5   9   2        9.01        5.21      2.19 o
   6   9   2      279.97      268.64      7.13 o
   7   9   2       19.42       19.18      2.89 o
   8   9   2       31.66       31.67      3.86 o
   9   9   2        5.87       11.39      3.50 o
  10   9   2      176.94      163.34     17.78 o
  11   9   2        9.32       20.28      9.58 o
  12   9   2       34.47       31.08     11.31 o
  -8  10   2      204.17      237.64     10.54 o
  -7  10   2        5.93        5.54      3.46 o
  -6  10   2        6.05       13.39      3.83 o
  -5  10   2      147.55      136.30     10.20 o
  -4  10   2       30.14       37.91      4.15 o
  -3  10   2      184.08      167.68      6.86 o
  -2  10   2      137.99      127.18      5.95 o
  -1  10   2      171.56      149.54      6.12 o
   0  10   2       75.62       80.79      4.73 o
   1  10   2      138.98      142.28      5.82 o
   2  10   2      132.61      125.58      5.53 o
   3  10   2      837.84      871.11     22.60 o
   4  10   2      605.65      570.54     12.27 o
   5  10   2      291.08      266.12      9.63 o
   6  10   2        8.04        5.53      2.39 o
   7  10   2      405.60      430.04     14.74 o
   8  10   2       18.38       16.76      4.07 o
   9  10   2        1.01       -0.26      2.87 o
  10  10   2        4.00        2.70      7.54 o
  11  10   2       38.46       50.13     12.74 o
  -7  11   2       18.24       30.08      5.20 o
  -6  11   2        0.27       -0.59      3.02 o
  -5  11   2       82.68       75.00      6.33 o
  -4  11   2       77.29       83.66      6.49 o
  -3  11   2       19.62       21.72      4.09 o
  -2  11   2       11.87       10.04      2.98 o
  -1  11   2      121.25      118.94      5.99 o
   0  11   2       98.81      109.27      5.63 o
   1  11   2       50.21       52.55      4.20 o
   2  11   2        0.09       -0.66      2.06 o
   3  11   2        0.18       -1.43      2.38 o
   4  11   2      118.91      100.98      6.85 o
   5  11   2        2.38        6.42      2.58 o
   6  11   2       73.65       74.23      6.25 o
   7  11   2      157.65      172.89      8.84 o
   8  11   2       26.80       25.63      4.67 o
   9  11   2       13.91       17.76      5.65 o
  10  11   2       26.55       35.21     10.95 o
  -5  12   2        9.48       15.51      4.47 o
  -4  12   2       23.41       16.39      4.27 o
  -3  12   2       94.38      104.04      7.16 o
  -2  12   2       44.53       48.45      5.22 o
  -1  12   2       16.85       12.77      3.65 o
   0  12   2       11.72       10.59      3.38 o
   1  12   2      226.79      248.82      9.10 o
   2  12   2       36.02       39.59      4.47 o
   3  12   2       35.34       31.75      5.00 o
   4  12   2       11.47        8.04      3.88 o
   5  12   2        0.81        2.68      3.29 o
   6  12   2       57.18       58.24      6.14 o
   7  12   2       35.61       43.06      5.56 o
   8  12   2        6.28        6.10      5.86 o
   9  12   2        0.33        4.56      4.61 o
  -3  13   2        0.58        4.32      3.39 o
  -2  13   2      101.02      102.39      7.16 o
  -1  13   2       18.16       25.77      4.60 o
   0  13   2        3.50        4.34      3.27 o
   1  13   2       41.12       46.43      5.01 o
   2  13   2      163.25      169.35      9.63 o
   3  13   2        1.43       -0.92      3.15 o
   4  13   2        2.46        1.84      3.25 o
   5  13   2       38.16       36.35      7.16 o
   6  13   2      182.07      208.52     10.50 o
   7  13   2       48.85       52.42      8.34 o
   8  13   2       16.93       20.77      6.56 o
  -1  14   2       23.49       26.36      4.89 o
   0  14   2        0.77        0.40      3.07 o
   1  14   2       41.83       59.45      5.90 o
   2  14   2        2.46        1.72      4.05 o
   3  14   2       25.52       23.37      5.40 o
   4  14   2        8.07       11.27      4.73 o
   5  14   2       10.18        9.50      4.64 o
   6  14   2       34.21       31.49      7.33 o
  -6 -13   3       24.32       33.05      7.66 o
  -5 -13   3       45.18       62.45     10.01 o
  -4 -13   3      181.47      179.08     13.72 o
  -3 -13   3        0.07       -1.60      4.92 o
  -2 -13   3        7.11       13.06      6.13 o
  -1 -13   3        5.09       -2.00      4.79 o
   0 -13   3        2.86        0.58      4.97 o
   1 -13   3      101.59       95.38     11.16 o
  -8 -12   3        2.03       -1.45      3.82 o
  -7 -12   3      170.30      195.57     10.52 o
  -6 -12   3      108.12      111.74      8.38 o
  -5 -12   3        1.28        2.09      3.68 o
  -4 -12   3       24.36       17.89      6.03 o
  -3 -12   3      297.51      329.22     16.34 o
  -2 -12   3      119.72      152.25     12.07 o
  -1 -12   3       77.30       77.56     11.67 o
   0 -12   3       30.18       24.80      6.96 o
   1 -12   3      212.93      205.36     16.76 o
   2 -12   3      252.99      247.16     14.90 o
   3 -12   3      119.96      134.88     11.38 o
  -9 -11   3       74.37       91.27      9.92 o
  -8 -11   3       34.80       39.15      5.69 o
  -7 -11   3        8.58       14.83      4.44 o
  -6 -11   3       10.87        8.66      4.89 o
  -5 -11   3       29.57       31.00      7.97 o
  -4 -11   3        9.06        5.08      3.72 o
  -3 -11   3       50.56       48.58      4.98 o
  -2 -11   3       36.68       30.42      4.29 o
  -1 -11   3       27.12       27.90      4.17 o
   0 -11   3        0.74        1.77      2.76 o
   1 -11   3       22.24       22.39      4.11 o
   2 -11   3      127.69      132.25      7.46 o
   3 -11   3       18.49       20.44      5.08 o
   4 -11   3       73.65       70.39      7.45 o
   5 -11   3        1.37        6.09      4.36 o
 -10 -10   3       56.03       63.52      8.67 o
  -9 -10   3      118.84      124.55     17.73 o
  -8 -10   3        0.41       -0.48      3.13 o
  -7 -10   3       28.12       31.46      5.00 o
  -6 -10   3        7.05        6.09      3.55 o
  -5 -10   3       18.35       20.67      3.88 o
  -4 -10   3      710.23      682.23     20.11 o
  -3 -10   3      333.99      317.95     15.33 o
  -2 -10   3       44.19       37.48      3.52 o
  -1 -10   3      507.30      525.08     12.38 o
   0 -10   3        3.52        3.87      2.43 o
   1 -10   3      156.47      177.18      6.60 o
   2 -10   3       11.55        6.53      3.24 o
   3 -10   3       76.64       69.60      5.63 o
   4 -10   3       83.42       91.64      6.48 o
   5 -10   3       21.39       25.04      4.53 o
   6 -10   3       35.74       39.35      6.41 o
   7 -10   3       11.22       11.01      5.05 o
 -11  -9   3        4.24        3.80      5.17 o
 -10  -9   3        0.25       -1.45      4.34 o
  -9  -9   3       18.31       15.80      5.55 o
  -8  -9   3       84.86       86.99      6.72 o
  -7  -9   3      120.88      114.08      6.49 o
  -6  -9   3      135.64      152.10      7.05 o
  -5  -9   3       19.96       24.75      3.66 o
  -4  -9   3      483.59      468.03     11.04 o
  -3  -9   3       10.55        7.65      2.87 o
  -2  -9   3       34.49       31.88      3.10 o
  -1  -9   3        2.18        1.83      1.98 o
   0  -9   3       26.70       24.01      3.03 o
   1  -9   3      169.79      180.52      6.30 o
   2  -9   3        2.09       -0.37      2.09 o
   3  -9   3        0.64       -0.87      2.13 o
   4  -9   3        2.92        5.04      2.23 o
   5  -9   3       70.94       73.21      5.95 o
   6  -9   3       58.03       57.84      5.65 o
   7  -9   3       34.91       28.92      5.86 o
   8  -9   3       37.28       35.84      8.28 o
 -12  -8   3        4.16        5.52      5.35 o
 -11  -8   3       53.56       54.17      8.16 o
 -10  -8   3      164.28      170.95     11.82 o
  -9  -8   3      137.60      135.48     10.21 o
  -8  -8   3       47.75       63.03      5.05 o
  -7  -8   3      291.56      299.72      9.08 o
  -6  -8   3      424.17      424.55     10.41 o
  -5  -8   3        0.24        0.17      2.30 o
  -4  -8   3       47.37       40.19      3.96 o
  -3  -8   3      398.11      382.33      9.61 o
  -2  -8   3      445.95      417.97      7.93 o
  -1  -8   3      528.29      512.66      8.91 o
   0  -8   3     1782.59     1712.37     39.38 o
   1  -8   3     1315.75     1283.84     23.25 o
   2  -8   3      263.93      280.45      7.84 o
   3  -8   3      131.15      129.31      5.54 o
   4  -8   3        5.03        4.67      2.12 o
   5  -8   3        1.09       -2.11      2.11 o
   6  -8   3       89.32       92.15      5.45 o
   7  -8   3      225.04      234.14      9.33 o
   8  -8   3        0.01       -2.65      3.83 o
   9  -8   3       29.02       33.27      6.10 o
 -12  -7   3       20.87       26.45      6.96 o
 -11  -7   3        7.71        5.71      4.83 o
 -10  -7   3      133.45      126.05     10.47 o
  -9  -7   3      203.95      197.18      9.68 o
  -8  -7   3        0.21        1.35      2.22 o
  -7  -7   3      310.60      299.93      8.62 o
  -6  -7   3      344.78      306.81      8.61 o
  -5  -7   3        0.77        2.08      2.53 o
  -4  -7   3       25.21       23.75      2.07 o
  -3  -7   3      261.41      271.66      7.53 o
  -2  -7   3      593.17      569.41     13.70 o
  -1  -7   3     1204.99     1127.93     21.65 o
   0  -7   3      614.75      624.74     10.99 o
   1  -7   3       10.53       17.23      2.30 o
   2  -7   3     1630.23     1533.21     31.65 o
   3  -7   3      994.55      925.04     18.74 o
   4  -7   3        3.42        7.13      2.13 o
   5  -7   3      384.33      346.94     12.57 o
   6  -7   3       81.09       81.12      4.84 o
   7  -7   3      375.03      376.09      9.61 o
   8  -7   3        0.98        0.47      3.01 o
   9  -7   3       21.52       17.42      3.80 o
  10  -7   3       88.49       95.23     10.90 o
 -12  -6   3        0.93       -0.16      4.75 o
 -11  -6   3        5.30        3.86      4.80 o
 -10  -6   3       93.14       95.42      9.09 o
  -9  -6   3       92.32       89.71      6.73 o
  -8  -6   3        0.41        0.36      2.15 o
  -7  -6   3       67.09       69.10      4.62 o
  -6  -6   3      400.15      398.55     10.63 o
  -5  -6   3       29.42       30.99      3.27 o
  -4  -6   3      200.36      211.41      6.49 o
  -3  -6   3       47.51       35.50      2.84 o
  -2  -6   3      541.95      583.40     13.23 o
  -1  -6   3      272.03      270.92      7.69 o
   0  -6   3      572.83      620.17      9.69 o
   1  -6   3      442.16      423.17      7.99 o
   2  -6   3       41.46       47.25      2.85 o
   3  -6   3        0.09        0.54      1.55 o
   4  -6   3      298.75      285.07      6.36 o
   5  -6   3      235.00      228.04      6.02 o
   6  -6   3       24.53       27.07      3.21 o
   7  -6   3       93.85       96.93      5.20 o
   8  -6   3        0.00       -2.08      2.08 o
   9  -6   3       46.87       46.66      5.14 o
  10  -6   3      105.42      126.51      9.23 o
 -13  -5   3        4.50        2.96      4.58 o
 -12  -5   3      167.09      193.78     13.51 o
 -11  -5   3      176.59      167.96     11.67 o
 -10  -5   3      215.89      222.13     10.32 o
  -9  -5   3      229.94      230.83     11.14 o
  -8  -5   3      267.78      260.30     13.39 o
  -7  -5   3       56.49       55.33      3.09 o
  -6  -5   3        1.91        2.44      1.25 o
  -5  -5   3      103.74       90.93      4.71 o
  -4  -5   3      113.29       91.49      3.91 o
  -3  -5   3      473.13      441.96      7.82 o
  -2  -5   3     1251.16     1248.48     21.12 o
  -1  -5   3     4396.61     4577.92     57.88 o
   0  -5   3     2141.52     2326.55     26.98 o
   1  -5   3      797.26      797.31     13.53 o
   2  -5   3       15.29       22.55      1.98 o
   3  -5   3       56.99       61.04      2.99 o
   4  -5   3      143.78      115.65      7.17 o
   5  -5   3     1227.96     1180.58     26.47 o
   6  -5   3      100.27      102.40      4.88 o
   7  -5   3       19.51       20.41      2.65 o
   8  -5   3      235.70      196.83     21.13 o
   9  -5   3      295.64      290.96      8.63 o
  10  -5   3      125.88      125.21      8.84 o
  11  -5   3       25.75       31.50      6.10 o
 -13  -4   3       67.12       56.61      9.35 o
 -12  -4   3      107.34      120.05      8.84 o
 -11  -4   3       22.31       19.49      5.94 o
 -10  -4   3      817.14      787.86     18.11 o
  -9  -4   3      289.62      303.90      8.46 o
  -8  -4   3      414.12      429.79      9.07 o
  -7  -4   3       17.84       18.78      2.12 o
  -6  -4   3       86.04       81.10      3.28 o
  -5  -4   3        1.63        2.83      1.07 o
  -4  -4   3        0.58        4.12      1.47 o
  -3  -4   3     1987.96     2101.25     29.77 o
  -2  -4   3     2371.17     2572.55     29.60 o
  -1  -4   3     1908.12     2084.28     27.69 o
   0  -4   3      481.38      467.41      5.41 o
   1  -4   3      589.19      560.22      6.74 o
   2  -4   3       15.85       17.76      4.07 o
   3  -4   3        5.09        2.35      1.06 o
   4  -4   3      498.12      497.03     12.79 o
   5  -4   3      181.28      157.87      6.68 o
   6  -4   3      421.49      366.81     18.89 o
   7  -4   3       13.36        7.76      2.01 o
   8  -4   3        0.10        2.37      2.17 o
   9  -4   3      106.14      106.97      5.53 o
  10  -4   3       24.16       29.84      5.28 o
  11  -4   3        0.37        2.32      4.08 o
 -13  -3   3        1.21       -1.95      4.85 o
 -12  -3   3       21.92       18.05      6.47 o
 -11  -3   3        0.12       -2.94      2.94 o
 -10  -3   3      391.53      356.38      9.87 o
  -9  -3   3      340.86      344.53      9.11 o
  -8  -3   3        7.37        3.33      2.23 o
  -7  -3   3      127.32      144.18      4.91 o
  -6  -3   3       73.00       67.39      2.74 o
  -5  -3   3      480.62      448.74      8.54 o
  -4  -3   3      200.35      206.88      5.11 o
  -3  -3   3     2652.21     2779.06     42.69 o
  -2  -3   3      328.31      388.45      6.44 o
  -1  -3   3       85.64       78.07      1.92 o
   0  -3   3     1397.15     1454.61     13.86 o
   1  -3   3       78.04      104.24      3.91 o
   2  -3   3        1.51        0.20      0.75 o
   3  -3   3     1334.15     1327.24     19.91 o
   4  -3   3       27.44       33.46      2.16 o
   5  -3   3      320.56      316.01      5.73 o
   6  -3   3       32.04       44.20      4.12 o
   7  -3   3       27.39       23.47      2.53 o
   8  -3   3       11.98       12.90      2.70 o
   9  -3   3       18.37       16.46      2.99 o
  10  -3   3       28.75       34.26      4.39 o
  11  -3   3       78.73      108.72      8.45 o
  12  -3   3       64.41       73.43      7.88 o
 -13  -2   3        2.74       -4.39      4.39 o
 -12  -2   3       91.76       98.59      7.90 o
 -11  -2   3       15.98       18.86      3.69 o
 -10  -2   3        0.73        0.09      2.15 o
  -9  -2   3      407.18      396.90      9.89 o
  -8  -2   3      442.22      438.01      9.64 o
  -7  -2   3      147.54      134.50      5.29 o
  -6  -2   3      136.05      147.04      4.57 o
  -5  -2   3     1557.32     1535.28     20.86 o
  -4  -2   3      262.05      235.87      4.34 o
  -3  -2   3        8.68        2.99      0.59 o
  -2  -2   3      822.84      941.29     13.06 o
  -1  -2   3     2358.39     2703.62     26.60 o
   0  -2   3       32.20       44.38      2.06 o
   1  -2   3      280.46      365.05      4.92 o
   2  -2   3      953.27      949.53      6.61 o
   3  -2   3       68.49       78.26      2.40 o
   4  -2   3     1010.67     1066.25      8.65 o
   5  -2   3      324.08      337.29      8.41 o
   6  -2   3      109.82      121.30      3.96 o
   7  -2   3     1103.98     1041.35     14.58 o
   8  -2   3        0.42        0.13      1.58 o
   9  -2   3       27.90       28.98      3.25 o
  10  -2   3        0.01        1.08      2.59 o
  11  -2   3      115.80      119.17      8.56 o
  12  -2   3       34.07       28.88      5.92 o
 -13  -1   3        6.85        9.32      4.81 o
 -12  -1   3       46.04       47.04      6.62 o
 -11  -1   3       23.09       26.11      4.19 o
 -10  -1   3       45.92       40.92      4.27 o
  -9  -1   3      459.83      429.23     14.76 o
  -8  -1   3     1974.65     1759.12     20.23 o
  -7  -1   3      285.64      243.46      6.87 o
  -6  -1   3       10.43       14.56      1.93 o
  -5  -1   3       44.76       47.54      2.61 o
  -4  -1   3        3.96       10.39      1.11 o
  -3  -1   3       70.68       91.88      2.02 o
  -2  -1   3     4074.08     4278.85     49.46 o
  -1  -1   3     3349.13     3523.14     25.55 o
   0  -1   3     3710.45     4056.93     52.41 o
   1  -1   3      317.04      375.61      2.88 o
   2  -1   3      582.69      646.36      7.14 o
   3  -1   3      914.79      915.77     17.51 o
   4  -1   3      326.80      353.20      4.75 o
   5  -1   3     2083.49     1992.52     19.15 o
   6  -1   3      304.31      289.16      5.84 o
   7  -1   3        9.75        9.94      1.82 o
   8  -1   3       41.04       43.23      6.87 o
   9  -1   3      749.33      739.86     11.14 o
  10  -1   3        6.33        7.24      2.89 o
  11  -1   3       40.70       46.08      4.87 o
  12  -1   3       29.76       25.47      5.59 o
  13  -1   3       13.50       27.80      6.26 o
 -13   0   3        5.43        2.08      4.10 o
 -12   0   3       41.23       47.33      6.31 o
 -11   0   3      122.52      117.04      6.90 o
 -10   0   3      100.70       96.80      6.04 o
  -9   0   3       76.65       82.56      5.49 o
  -8   0   3      749.38      713.68     23.73 o
  -7   0   3     1514.81     1512.90     24.31 o
  -6   0   3      682.78      731.11      8.88 o
  -5   0   3      130.03      147.10      7.15 o
  -4   0   3     1290.68     1400.81      9.82 o
  -3   0   3      307.42      309.73      5.50 o
  -2   0   3     5413.26     5840.87     59.47 o
  -1   0   3      282.82      310.18      3.42 o
   0   0   3     9902.49    10299.79    119.97 o
   1   0   3       97.99       85.48      8.89 o
   2   0   3      823.21      785.87     20.60 o
   3   0   3      191.51      186.76      3.14 o
   4   0   3     3202.54     3553.19    119.10 o
   5   0   3      476.70      484.40      5.90 o
   6   0   3       75.47       81.42      3.02 o
   7   0   3      129.57      112.07      4.22 o
   8   0   3        1.83        1.23      1.51 o
   9   0   3      177.53      173.15      5.75 o
  10   0   3        1.80       -1.41      2.25 o
  11   0   3        5.00       11.93      3.45 o
  12   0   3        0.95       -3.66      3.66 o
  13   0   3      163.86      187.63     11.11 o
 -13   1   3       31.95       36.55      6.49 o
 -12   1   3        0.00        1.34      3.70 o
 -11   1   3        2.20        2.93      3.57 o
 -10   1   3       16.80        9.50      3.14 o
  -9   1   3        0.50        1.22      2.35 o
  -8   1   3       23.69       24.47      3.45 o
  -7   1   3        4.21        4.61      2.25 o
  -6   1   3      291.99      279.90      6.37 o
  -5   1   3     2938.24     3126.10     56.28 o
  -4   1   3      442.07      438.22      8.50 o
  -3   1   3     3289.52     3571.74     45.40 o
  -2   1   3      311.07      310.44      3.98 o
  -1   1   3     2197.68     2161.58     21.02 o
   0   1   3    10501.43    11119.22    180.70 o
   1   1   3       51.89       60.07      1.20 o
   2   1   3    16578.08    17151.48     74.84 o
   3   1   3     1494.49     1374.73     10.23 o
   4   1   3     1752.52     1773.59     16.18 o
   5   1   3      190.50      203.91      6.19 o
   6   1   3      100.91      103.02      3.59 o
   7   1   3      155.37      160.20      4.25 o
   8   1   3      279.87      223.31      4.88 o
   9   1   3        6.87        1.15      2.30 o
  10   1   3       38.14       42.13      4.27 o
  11   1   3       28.67       27.03      4.05 o
  12   1   3      148.03      178.52      8.40 o
  13   1   3        0.63        1.49      4.31 o
 -13   2   3       53.23       55.73      7.51 o
 -12   2   3        9.64       10.14      4.73 o
 -11   2   3        0.01        0.39      3.55 o
 -10   2   3      344.41      347.18     10.70 o
  -9   2   3        7.26        5.03      2.63 o
  -8   2   3      142.96      144.81      6.77 o
  -7   2   3      131.06      115.79      3.81 o
  -6   2   3      960.60      899.82     10.07 o
  -5   2   3        0.23        0.65      1.05 o
  -4   2   3      577.54      523.01      5.68 o
  -3   2   3       86.27       73.96      2.46 o
  -2   2   3       89.81      108.45      3.30 o
  -1   2   3     3175.85     3257.36     18.55 o
   0   2   3       69.09       56.32      1.41 o
   1   2   3      866.74      785.96      5.84 o
   2   2   3      694.76      858.36      6.70 o
   3   2   3     4771.96     5130.58     25.68 o
   4   2   3     2784.30     3138.97     17.97 o
   5   2   3       11.87       22.01      1.91 o
   6   2   3      199.10      233.72      7.93 o
   7   2   3      459.50      440.89     15.25 o
   8   2   3      445.35      412.74      7.44 o
   9   2   3      294.85      257.37      7.88 o
  10   2   3       19.09       22.51      3.54 o
  11   2   3      153.48      142.32      7.06 o
  12   2   3      217.14      234.13      9.28 o
  13   2   3       26.88       22.61      5.57 o
 -12   3   3       14.48       20.30      5.57 o
 -11   3   3       13.10       13.33      4.68 o
 -10   3   3       97.61      108.62      6.77 o
  -9   3   3        7.75        5.90      2.95 o
  -8   3   3        4.73        4.00      2.54 o
  -7   3   3     1100.49     1058.96     15.38 o
  -6   3   3       41.39       39.16      2.85 o
  -5   3   3        6.98        9.87      1.43 o
  -4   3   3        0.64        2.79      1.23 o
  -3   3   3     2372.27     2124.48    161.06 o
  -2   3   3      561.07      612.72      7.58 o
  -1   3   3      508.62      624.36      9.39 o
   0   3   3     3371.56     3415.23     23.45 o
   1   3   3     3321.16     3504.32     37.15 o
   2   3   3      100.58       92.55      1.91 o
   3   3   3      110.48      102.00      2.06 o
   4   3   3      231.39      268.36      4.47 o
   5   3   3        8.35        4.29      1.26 o
   6   3   3      171.25      203.01      4.95 o
   7   3   3      295.71      326.61      9.70 o
   8   3   3        0.08       -0.41      1.58 o
   9   3   3        2.95        1.38      1.65 o
  10   3   3       50.97       29.30     11.85 o
  11   3   3      156.46      117.61     13.92 o
  12   3   3       59.75       66.55      5.75 o
  13   3   3        6.08        1.44      4.16 o
 -12   4   3       19.66       20.28      5.85 o
 -11   4   3      146.75      151.53      9.93 o
 -10   4   3       52.22       51.67      5.35 o
  -9   4   3      157.53      180.19      8.13 o
  -8   4   3       28.32       33.67      4.11 o
  -7   4   3        4.32        4.44      2.07 o
  -6   4   3      550.72      520.89      8.18 o
  -5   4   3        4.01        4.88      1.49 o
  -4   4   3      212.84      197.48     13.88 o
  -3   4   3     3732.24     3834.05     59.55 o
  -2   4   3     3651.23     3786.81     40.78 o
  -1   4   3      375.04      349.37      5.06 o
   0   4   3      283.54      250.06      7.08 o
   1   4   3     1588.08     1476.16     19.72 o
   2   4   3     4019.38     4249.63     48.88 o
   3   4   3      489.80      588.07      5.95 o
   4   4   3      311.15      389.87      5.25 o
   5   4   3       31.89       25.49      1.81 o
   6   4   3      423.45      426.53      7.02 o
   7   4   3      108.26       95.98      3.64 o
   8   4   3        0.14       -0.99      2.01 o
   9   4   3       28.64       30.07      3.40 o
  10   4   3       77.44       89.25      5.40 o
  11   4   3      131.38      123.23      6.83 o
  12   4   3       13.20        1.47      3.01 o
  13   4   3        0.01       -1.71      4.84 o
 -11   5   3       86.60       76.33      7.93 o
 -10   5   3       25.21       22.32      5.27 o
  -9   5   3      411.36      425.26     12.21 o
  -8   5   3       34.12       41.29      4.65 o
  -7   5   3        0.86        4.06      2.05 o
  -6   5   3       22.29       14.33      2.50 o
  -5   5   3      210.03      217.74      8.38 o
  -4   5   3        0.50        0.01      1.38 o
  -3   5   3       38.06       34.59      2.39 o
  -2   5   3      466.38      427.81     10.71 o
  -1   5   3     1775.72     1981.55     31.21 o
   0   5   3     1350.09     1479.20     22.07 o
   1   5   3      586.82      549.91      8.25 o
   2   5   3      158.64      127.71      3.57 o
   3   5   3      293.11      382.45      5.40 o
   4   5   3      457.29      491.86      6.29 o
   5   5   3      266.20      280.21      5.09 o
   6   5   3      359.44      330.83      6.74 o
   7   5   3       32.57       29.81      2.72 o
   8   5   3        6.94        5.67      2.42 o
   9   5   3      137.32      132.60      5.32 o
  10   5   3       31.41       37.05      4.06 o
  11   5   3      220.49      202.46      8.14 o
  12   5   3       69.38       62.78      8.50 o
  13   5   3        3.30       -0.78      9.60 o
 -11   6   3       65.79       78.48      9.39 o
 -10   6   3       16.87       10.52      4.67 o
  -9   6   3      345.67      336.82     13.10 o
  -8   6   3      185.94      202.31      8.44 o
  -7   6   3      133.32      125.38      5.14 o
  -6   6   3        2.68        1.25      1.89 o
  -5   6   3      225.00      206.96      6.47 o
  -4   6   3      186.03      164.30      5.64 o
  -3   6   3       29.82       21.12      2.31 o
  -2   6   3      136.32      142.50      4.32 o
  -1   6   3      155.72      169.02      4.40 o
   0   6   3       64.13      132.27      3.85 o
   1   6   3      543.15      675.19     10.50 o
   2   6   3     1191.68     1339.34     26.46 o
   3   6   3      139.09      119.95      3.93 o
   4   6   3      162.20      135.18      4.33 o
   5   6   3      177.03      173.01      6.82 o
   6   6   3        1.57        0.63      1.42 o
   7   6   3        2.34        2.21      1.68 o
   8   6   3      499.47      522.20     12.80 o
   9   6   3       49.12       42.02      8.06 o
  10   6   3      143.60      127.07     17.50 o
  11   6   3       11.15        6.49      3.52 o
  12   6   3       20.10        4.64      6.19 o
  13   6   3      100.28      129.97     17.32 o
 -10   7   3       19.88       14.76      4.99 o
  -9   7   3      153.66      134.87      9.23 o
  -8   7   3      384.23      374.46      9.11 o
  -7   7   3        3.88        3.95      2.46 o
  -6   7   3        1.23        1.22      2.13 o
  -5   7   3       40.59       48.08      3.91 o
  -4   7   3      273.42      263.65      7.24 o
  -3   7   3        6.66        4.03      2.22 o
  -2   7   3       21.88       23.88      2.74 o
  -1   7   3      741.87      739.88      9.46 o
   0   7   3      517.08      475.79      9.34 o
   1   7   3      290.92      306.23      7.74 o
   2   7   3      103.65      116.92      4.27 o
   3   7   3      307.96      292.75      6.34 o
   4   7   3     1021.89      957.64     27.39 o
   5   7   3       88.82       96.36      4.59 o
   6   7   3      342.75      326.60      6.91 o
   7   7   3      155.99      147.13      5.65 o
   8   7   3      816.86      823.54     12.63 o
   9   7   3       29.91       32.67      3.82 o
  10   7   3       61.93       59.81      4.90 o
  11   7   3        0.96       -1.82      4.02 o
  12   7   3       82.15       79.58     13.86 o
  13   7   3      110.05      117.18     17.07 o
  -9   8   3       13.78       11.61      4.79 o
  -8   8   3       23.70       18.80      3.94 o
  -7   8   3       33.45       36.85      3.69 o
  -6   8   3       41.71       41.60      4.06 o
  -5   8   3       57.12       45.84      3.99 o
  -4   8   3       29.79       18.34      3.08 o
  -3   8   3       56.83       52.65      3.90 o
  -2   8   3      405.07      381.49      8.45 o
  -1   8   3      253.74      240.71      7.28 o
   0   8   3      419.54      398.77      8.09 o
   1   8   3       91.31       76.46      3.97 o
   2   8   3      520.00      515.88     13.41 o
   3   8   3      177.18      163.33      5.96 o
   4   8   3      234.77      213.83     12.25 o
   5   8   3        0.63        2.56      1.77 o
   6   8   3       88.56       97.43      4.52 o
   7   8   3      304.56      305.55      7.38 o
   8   8   3       18.15       18.77      2.75 o
   9   8   3        0.24        1.31      2.07 o
  10   8   3       92.68       79.57      6.60 o
  11   8   3      216.11      231.26     20.38 o
  12   8   3       26.95       25.83     10.90 o
  -9   9   3       27.73       29.78      6.19 o
  -8   9   3        8.51       13.93      3.15 o
  -7   9   3       13.37       15.67      3.50 o
  -6   9   3      387.71      377.99     10.18 o
  -5   9   3       26.43       20.46      3.42 o
  -4   9   3       47.08       39.35      3.91 o
  -3   9   3      236.74      198.62      8.26 o
  -2   9   3       37.19       38.19      3.59 o
  -1   9   3      305.29      266.58      7.46 o
   0   9   3      330.88      326.14     10.88 o
   1   9   3       45.63       46.29      3.59 o
   2   9   3      118.79      101.13      5.23 o
   3   9   3      546.45      516.60     11.67 o
   4   9   3      670.44      672.17     12.17 o
   5   9   3       33.81       34.86      3.26 o
   6   9   3      555.52      551.45     10.27 o
   7   9   3      353.61      370.18      9.42 o
   8   9   3       74.30       67.13      4.36 o
   9   9   3       20.51       21.90      4.32 o
  10   9   3       59.86       62.67     12.18 o
  11   9   3       65.05       82.54     14.27 o
  12   9   3       10.71        1.17      8.56 o
  -8  10   3      117.53      131.01      9.80 o
  -7  10   3        4.59        2.37      2.99 o
  -6  10   3       39.44       42.85      5.14 o
  -5  10   3       37.06       35.55      4.77 o
  -4  10   3      728.91      683.48     18.49 o
  -3  10   3       55.10       47.55      4.23 o
  -2  10   3      177.31      150.88      6.34 o
  -1  10   3       83.44       85.59      4.89 o
   0  10   3       11.43       11.43      2.75 o
   1  10   3      409.63      381.41      8.87 o
   2  10   3        2.04        2.41      2.11 o
   3  10   3       56.00       55.98      4.64 o
   4  10   3      388.37      396.06     10.25 o
   5  10   3      740.71      758.55     17.76 o
   6  10   3      153.06      145.89      5.84 o
   7  10   3       53.97       67.35      4.47 o
   8  10   3       58.34       61.78      5.76 o
   9  10   3       13.67       10.90      4.86 o
  10  10   3       96.12       90.23     14.67 o
  11  10   3        7.84       10.95      9.48 o
  -7  11   3      111.60      139.56      7.73 o
  -6  11   3       10.84       15.59      4.24 o
  -5  11   3       44.04       31.32      4.91 o
  -4  11   3      673.98      713.09     15.88 o
  -3  11   3        3.32        6.15      3.12 o
  -2  11   3        0.10        0.18      2.24 o
  -1  11   3        0.78        0.08      2.32 o
   0  11   3      230.17      223.14      7.54 o
   1  11   3      300.19      298.94      8.47 o
   2  11   3       28.08       28.89      3.48 o
   3  11   3      168.69      146.51      7.11 o
   4  11   3        0.19        0.35      2.47 o
   5  11   3       18.50       21.02      3.23 o
   6  11   3      180.14      177.87      7.36 o
   7  11   3        8.02        7.85      3.55 o
   8  11   3       15.97       19.87      5.74 o
   9  11   3       17.27       29.13      6.29 o
  10  11   3        4.58        4.64      8.25 o
  -5  12   3       28.28       49.55      5.90 o
  -4  12   3       26.62       26.57      4.72 o
  -3  12   3        7.90        9.93      3.80 o
  -2  12   3      115.52      118.28      7.28 o
  -1  12   3       39.20       39.95      4.75 o
   0  12   3       16.14       19.93      3.83 o
   1  12   3       65.46       69.22      5.47 o
   2  12   3        1.15       -2.82      2.92 o
   3  12   3       93.32       90.41      7.07 o
   4  12   3       33.01       29.41      4.90 o
   5  12   3       24.97       35.77      4.25 o
   6  12   3       51.69       56.51      5.98 o
   7  12   3       22.25       26.43      6.47 o
   8  12   3       50.87       52.14      9.94 o
   9  12   3       13.35       12.60      7.62 o
  -4  13   3        3.26        2.96      3.38 o
  -3  13   3       13.22       20.08      4.62 o
  -2  13   3       34.54       40.39      5.26 o
  -1  13   3      162.78      190.82      9.01 o
   0  13   3       29.51       27.59      4.50 o
   1  13   3       21.53       23.09      4.21 o
   2  13   3       29.83       24.62      5.00 o
   3  13   3      351.46      389.67     13.60 o
   4  13   3       30.73       35.94      5.78 o
   5  13   3        4.38        2.05      3.47 o
   6  13   3       11.77       14.06      5.94 o
   7  13   3      160.02      154.96     12.14 o
   8  13   3      102.58      110.18     10.96 o
  -1  14   3      122.75      123.29      7.93 o
   0  14   3        2.62        2.94      3.41 o
   1  14   3        0.09        1.47      3.16 o
   2  14   3      119.68      120.90      8.98 o
   3  14   3      169.90      191.88     11.21 o
   4  14   3        6.11        8.15      4.25 o
   5  14   3        7.91       -0.94      4.68 o
   6  14   3        1.57       -1.61      4.70 o
  -4 -13   4        2.69        8.72      5.91 o
  -3 -13   4      305.59      330.96     27.82 o
  -2 -13   4        0.21        0.74      4.94 o
  -1 -13   4        8.87        0.27      5.21 o
   0 -13   4       18.50       12.55      6.47 o
  -7 -12   4       25.06       32.07      7.35 o
  -6 -12   4      358.28      370.18     17.54 o
  -5 -12   4       28.78       27.97      6.98 o
  -4 -12   4        2.27        6.57      5.46 o
  -3 -12   4       36.84       41.36      7.77 o
  -2 -12   4       53.15       53.96      8.52 o
  -1 -12   4       68.65       83.69      9.84 o
   0 -12   4       17.91       16.37      6.30 o
   1 -12   4       27.96       20.81      7.25 o
   2 -12   4        3.20        6.08      4.12 o
   3 -12   4       73.73       88.38      8.36 o
  -9 -11   4      115.97      129.14     20.02 o
  -8 -11   4       47.52       48.29      6.27 o
  -7 -11   4       26.30       22.73      5.06 o
  -6 -11   4      190.73      216.41     10.63 o
  -5 -11   4      150.15      158.03      9.02 o
  -4 -11   4        0.01       -2.03      3.22 o
  -3 -11   4      124.07      133.20     11.08 o
  -2 -11   4      572.22      546.33     17.31 o
  -1 -11   4        1.08        4.57      3.77 o
   0 -11   4        0.34        2.55      3.78 o
   1 -11   4       75.85       69.22      5.78 o
   2 -11   4        3.26        5.73      3.36 o
   3 -11   4       83.98      105.61     11.27 o
   4 -11   4       54.11       62.75      7.33 o
   5 -11   4        0.01        1.99      4.03 o
 -10 -10   4       70.76       60.72      8.91 o
  -9 -10   4       15.76       16.91      5.93 o
  -8 -10   4       74.81       77.99      6.91 o
  -7 -10   4       56.52       50.34      5.86 o
  -6 -10   4       22.15       22.67      4.56 o
  -5 -10   4       29.99       38.66      4.68 o
  -4 -10   4      154.57      182.14     12.99 o
  -3 -10   4      335.52      316.98      9.76 o
  -2 -10   4       40.14       37.88      4.25 o
  -1 -10   4       89.89       71.04      5.21 o
   0 -10   4      190.48      179.66      7.71 o
   1 -10   4       45.92       48.08      4.81 o
   2 -10   4        3.81        3.32      2.92 o
   3 -10   4        0.75       -0.52      2.73 o
   4 -10   4       54.98       56.54      5.57 o
   5 -10   4       98.60      108.91      8.77 o
   6 -10   4       61.19       80.52      8.95 o
 -11  -9   4       78.33       76.53     11.26 o
 -10  -9   4        0.83       -3.63      4.12 o
  -9  -9   4        0.83       -3.84      3.84 o
  -8  -9   4       37.26       38.65      5.24 o
  -7  -9   4        2.68       -0.53      3.05 o
  -6  -9   4       30.53       22.19      3.80 o
  -5  -9   4       27.11       22.70      3.75 o
  -4  -9   4       73.66       78.06      5.39 o
  -3  -9   4      404.81      425.70     17.39 o
  -2  -9   4      141.86      135.04      6.40 o
  -1  -9   4        3.62        1.67      2.05 o
   0  -9   4      658.67      684.81     15.09 o
   1  -9   4      578.46      606.56     19.01 o
   2  -9   4       55.10       47.63      4.68 o
   3  -9   4        8.64       15.38      3.61 o
   4  -9   4        0.49       -1.01      2.79 o
   5  -9   4      177.29      186.71      9.19 o
   6  -9   4      301.81      295.76     12.95 o
   7  -9   4        5.76       10.27      5.87 o
 -11  -8   4        6.93        4.90      5.02 o
 -10  -8   4       19.58       13.67      5.35 o
  -9  -8   4      105.56      106.83      9.56 o
  -8  -8   4       70.54       72.56      6.51 o
  -7  -8   4       23.38       25.06      3.79 o
  -6  -8   4       95.87       74.31      5.10 o
  -5  -8   4        3.02        1.27      2.43 o
  -4  -8   4       21.85       20.63      3.35 o
  -3  -8   4      194.03      209.60      8.31 o
  -2  -8   4       79.04       82.33      4.09 o
  -1  -8   4      164.52      167.45      6.68 o
   0  -8   4      339.22      349.03      9.34 o
   1  -8   4       23.75       23.85      2.91 o
   2  -8   4      103.89       95.18      4.73 o
   3  -8   4       17.32       16.65      3.34 o
   4  -8   4        1.70        2.37      2.25 o
   5  -8   4      115.54      114.34      6.63 o
   6  -8   4       30.12       28.10      4.40 o
   7  -8   4        0.07        1.36      4.00 o
   8  -8   4        0.01        3.26      4.24 o
 -12  -7   4        4.72        2.37      5.08 o
 -11  -7   4        1.36       -0.04      5.55 o
 -10  -7   4      161.74      154.19     11.12 o
  -9  -7   4      165.16      155.54     10.93 o
  -8  -7   4        4.82        4.51      2.74 o
  -7  -7   4      152.63      149.54      6.68 o
  -6  -7   4        0.11       -0.61      2.14 o
  -5  -7   4      472.57      455.81     10.14 o
  -4  -7   4       30.65       16.84      3.02 o
  -3  -7   4      418.95      427.47     13.94 o
  -2  -7   4      336.93      346.62      7.14 o
  -1  -7   4     1360.92     1362.00     28.20 o
   0  -7   4       42.43       45.24      2.94 o
   1  -7   4      125.08      111.87      4.23 o
   2  -7   4      692.96      714.91     18.70 o
   3  -7   4      240.39      217.15      5.83 o
   4  -7   4      388.24      369.32     13.64 o
   5  -7   4      205.16      210.49      6.91 o
   6  -7   4        1.87        0.79      2.28 o
   7  -7   4       27.48       27.93      4.32 o
   8  -7   4      115.04      115.58      8.49 o
   9  -7   4       12.18       23.07      6.46 o
 -12  -6   4       15.19       15.44      6.18 o
 -11  -6   4        2.64        5.64      5.02 o
 -10  -6   4        4.93        1.40      4.35 o
  -9  -6   4        0.62       -0.16      2.76 o
  -8  -6   4       10.35        9.84      3.46 o
  -7  -6   4      781.70      764.53     12.85 o
  -6  -6   4       43.51       39.48      3.79 o
  -5  -6   4      112.87      109.73      5.36 o
  -4  -6   4       98.60       87.11      4.84 o
  -3  -6   4       15.84       17.11      1.70 o
  -2  -6   4      578.86      567.17      8.34 o
  -1  -6   4      600.36      554.35     11.44 o
   0  -6   4      228.29      220.97      4.86 o
   1  -6   4        0.48        0.98      1.40 o
   2  -6   4      349.03      359.43      6.45 o
   3  -6   4     1004.38     1019.55     21.74 o
   4  -6   4      246.96      221.21     14.18 o
   5  -6   4       83.07       83.60      4.01 o
   6  -6   4      203.58      200.53      6.65 o
   7  -6   4       42.86       43.62      3.48 o
   8  -6   4      164.17      160.49      7.80 o
   9  -6   4       39.50       27.25      9.01 o
  10  -6   4        5.26        3.41      4.25 o
 -13  -5   4        2.06        2.02      4.18 o
 -12  -5   4       15.70        6.70      5.32 o
 -11  -5   4       11.34       14.96      5.77 o
 -10  -5   4      505.38      487.77     23.61 o
  -9  -5   4      725.75      742.52     28.45 o
  -8  -5   4      262.35      255.00      9.81 o
  -7  -5   4     1673.29     1616.53     32.52 o
  -6  -5   4        9.74        0.88      2.33 o
  -5  -5   4        1.16        0.43      1.85 o
  -4  -5   4       54.85       56.61      3.28 o
  -3  -5   4      181.16      157.99      6.18 o
  -2  -5   4       54.81       40.51      2.09 o
  -1  -5   4      753.28      767.69     12.81 o
   0  -5   4       45.55       49.27      2.46 o
   1  -5   4      114.88       79.95      2.97 o
   2  -5   4      463.76      430.59     12.11 o
   3  -5   4       73.49       66.05      3.02 o
   4  -5   4       54.58       49.59      2.93 o
   5  -5   4     1084.29     1056.92     13.39 o
   6  -5   4      450.69      457.34      8.40 o
   7  -5   4        0.50       -0.06      1.70 o
   8  -5   4       35.17       36.32      3.74 o
   9  -5   4        8.43        8.34      3.45 o
  10  -5   4      129.98      132.56      9.14 o
  11  -5   4       17.99       23.67      5.76 o
 -13  -4   4       97.65      125.54     11.80 o
 -12  -4   4       68.88       64.06      7.34 o
 -11  -4   4      457.00      492.67     18.94 o
 -10  -4   4      119.66      116.72      8.07 o
  -9  -4   4        2.67       -0.28      2.97 o
  -8  -4   4      101.58       98.21      4.90 o
  -7  -4   4      246.81      234.67      5.10 o
  -6  -4   4      391.76      414.54      9.98 o
  -5  -4   4      340.46      360.20      8.10 o
  -4  -4   4       70.41       79.92      3.48 o
  -3  -4   4      688.31      662.29     14.60 o
  -2  -4   4     1065.82     1225.40     17.70 o
  -1  -4   4     1346.00     1443.20     18.84 o
   0  -4   4       52.86       41.19      1.99 o
   1  -4   4       13.42       15.68      1.40 o
   2  -4   4     2092.42     2174.57     18.93 o
   3  -4   4      144.81      168.71      3.97 o
   4  -4   4      251.35      248.54      5.50 o
   5  -4   4      651.13      613.29      9.76 o
   6  -4   4      116.45      119.13      3.99 o
   7  -4   4       38.39       38.89      2.99 o
   8  -4   4       95.30       83.51      7.53 o
   9  -4   4       38.73       33.09      4.47 o
  10  -4   4       10.70       18.21      4.79 o
  11  -4   4       59.66       68.24      7.37 o
 -13  -3   4      170.76      162.91     13.29 o
 -12  -3   4       20.50       13.37      4.80 o
 -11  -3   4      121.83      102.50      7.86 o
 -10  -3   4       11.70        2.63      3.38 o
  -9  -3   4     1212.78     1215.44     18.63 o
  -8  -3   4        8.29       13.96      2.76 o
  -7  -3   4       34.96       40.35      2.55 o
  -6  -3   4       99.68      117.05      3.91 o
  -5  -3   4      261.66      268.64      4.03 o
  -4  -3   4      191.36      172.94      4.46 o
  -3  -3   4     1048.79     1113.11      9.98 o
  -2  -3   4       60.77       69.78      2.75 o
  -1  -3   4     4508.21     5332.14     42.29 o
   0  -3   4     7217.03     7875.37     43.14 o
   1  -3   4       20.79       30.83      1.61 o
   2  -3   4       10.03       12.66      1.26 o
   3  -3   4      123.09      125.43      3.17 o
   4  -3   4       42.22       52.35      2.47 o
   5  -3   4      271.51      242.44      5.06 o
   6  -3   4       37.09       46.93      2.91 o
   7  -3   4      416.55      419.02      8.20 o
   8  -3   4       53.70       57.58      3.56 o
   9  -3   4       67.95       68.94      4.54 o
  10  -3   4        0.15        0.08      3.27 o
  11  -3   4       16.84        9.60      4.40 o
  12  -3   4       30.96       34.34      6.31 o
 -13  -2   4      119.18      126.17     12.16 o
 -12  -2   4        6.85        2.76      5.11 o
 -11  -2   4       39.61       42.01      5.38 o
 -10  -2   4       45.88       41.80      3.98 o
  -9  -2   4       84.30       77.85      5.43 o
  -8  -2   4      296.05      305.70      8.23 o
  -7  -2   4       39.68       37.82      3.21 o
  -6  -2   4       82.54       95.70      2.97 o
  -5  -2   4      550.54      509.89      8.62 o
  -4  -2   4      635.88      595.83      5.21 o
  -3  -2   4       22.83       28.19      1.38 o
  -2  -2   4      877.09     1017.37     10.55 o
  -1  -2   4     1063.98     1189.59     14.71 o
   0  -2   4      159.58      219.84      3.62 o
   1  -2   4      279.43      286.85      4.49 o
   2  -2   4      122.75      120.17      2.45 o
   3  -2   4      762.39      794.57     10.66 o
   4  -2   4     1391.51     1414.46     12.22 o
   5  -2   4      334.94      320.93      5.35 o
   6  -2   4       28.89       31.26      2.34 o
   7  -2   4      122.15      125.99      4.37 o
   8  -2   4      798.12      756.44     10.11 o
   9  -2   4      356.70      350.96      8.40 o
  10  -2   4       20.52       28.99      4.98 o
  11  -2   4       93.39      105.68      8.16 o
  12  -2   4       20.21       22.31      5.44 o
 -13  -1   4       21.32       22.86      7.31 o
 -12  -1   4        0.92        1.52      3.27 o
 -11  -1   4      146.04      149.60      8.57 o
 -10  -1   4       47.84       47.84      4.62 o
  -9  -1   4       15.46       14.45      2.88 o
  -8  -1   4       60.78       54.42      4.19 o
  -7  -1   4      622.69      662.60     11.03 o
  -6  -1   4        4.27        1.45      1.32 o
  -5  -1   4        4.00        6.82      1.18 o
  -4  -1   4      296.27      321.03      4.41 o
  -3  -1   4      126.30      105.61      2.48 o
  -2  -1   4     1223.95     1262.26     11.69 o
  -1  -1   4     1081.12     1123.76     67.81 o
   0  -1   4      767.76      798.09      6.68 o
   1  -1   4      216.05      219.67      2.15 o
   2  -1   4       31.49       32.80      1.83 o
   3  -1   4      165.56      148.26      2.70 o
   4  -1   4      428.90      417.30      5.06 o
   5  -1   4      523.70      589.32      6.69 o
   6  -1   4      238.60      264.83      7.75 o
   7  -1   4      177.91      163.01      4.57 o
   8  -1   4      254.12      270.22      6.16 o
   9  -1   4      310.33      297.63      6.80 o
  10  -1   4       40.24       35.88      4.16 o
  11  -1   4        0.14        1.45      3.70 o
  12  -1   4        4.87        7.54      4.50 o
 -13   0   4        2.25        2.25      4.44 o
 -12   0   4       20.44       21.10      5.01 o
 -11   0   4      130.89      146.23      8.87 o
 -10   0   4       88.40      104.40      6.27 o
  -9   0   4      417.18      419.81     10.55 o
  -8   0   4        1.86        0.91      2.06 o
  -7   0   4      237.66      219.70      6.41 o
  -6   0   4       31.43       17.44      4.63 o
  -5   0   4      369.09      396.12     14.24 o
  -4   0   4     1574.34     1840.18     15.40 o
  -3   0   4       65.21       70.80      2.85 o
  -2   0   4     6449.48     6700.92     78.74 o
  -1   0   4     7925.11     8408.76     67.18 o
   0   0   4    11257.83    11604.77     45.32 o
   1   0   4     2514.52     2296.92    351.93 o
   2   0   4     2674.27     2886.84     46.79 o
   3   0   4       78.99      126.92      2.31 o
   4   0   4      179.26      222.73      3.90 o
   5   0   4      180.99      167.81      4.36 o
   6   0   4      111.13      149.72      3.88 o
   7   0   4       83.95       75.79      3.31 o
   8   0   4       14.75       10.43      2.05 o
   9   0   4      117.66      105.08      4.33 o
  10   0   4       29.85       33.77      4.02 o
  11   0   4      117.78      129.34      8.43 o
  12   0   4        0.02       -1.43      3.79 o
  13   0   4        2.75        3.68      4.49 o
 -13   1   4       16.21       22.03      5.62 o
 -12   1   4        9.07       10.51      4.49 o
 -11   1   4       23.61       28.05      5.21 o
 -10   1   4       14.86       13.65      3.43 o
  -9   1   4       18.30       24.01      3.64 o
  -8   1   4     1126.42     1026.43     30.46 o
  -7   1   4      438.95      417.98      9.41 o
  -6   1   4      139.72      149.04      4.88 o
  -5   1   4       63.10       93.82      3.74 o
  -4   1   4      216.63      244.83      5.06 o
  -3   1   4        0.06        1.02      0.88 o
  -2   1   4     5228.45     5504.53     47.69 o
  -1   1   4     1949.85     2051.14     13.73 o
   0   1   4       18.16       29.70      1.92 o
   1   1   4      164.25      185.88      2.20 o
   2   1   4      454.81      437.16      4.54 o
   3   1   4     7426.38     7834.22     54.96 o
   4   1   4      263.43      298.15      4.43 o
   5   1   4      159.55      151.57      3.85 o
   6   1   4      143.59      157.44      3.93 o
   7   1   4     1487.58     1523.85     12.03 o
   8   1   4       57.93       52.86      2.75 o
   9   1   4       57.89       47.04      3.57 o
  10   1   4       37.89       38.11      4.06 o
  11   1   4      265.75      266.15      9.27 o
  12   1   4       24.63       29.94      5.63 o
  13   1   4        2.13        0.14      4.19 o
 -12   2   4       55.83       66.51      7.23 o
 -11   2   4        4.48        3.57      3.88 o
 -10   2   4       72.31       80.33      5.88 o
  -9   2   4       90.39       85.52      5.59 o
  -8   2   4      261.25      252.13      8.34 o
  -7   2   4      584.60      554.62     11.07 o
  -6   2   4        6.24        4.75      1.32 o
  -5   2   4       39.30       34.74      2.13 o
  -4   2   4     3723.04     3998.72     32.39 o
  -3   2   4       67.34       95.46      2.59 o
  -2   2   4      183.71      196.68      3.62 o
  -1   2   4     6798.98     6936.33     49.74 o
   0   2   4      537.99      593.04      7.54 o
   1   2   4     6461.76     6640.55     54.87 o
   2   2   4      191.59      206.51      3.80 o
   3   2   4       73.72       54.93      1.79 o
   4   2   4     5787.77     6126.91     21.16 o
   5   2   4     9613.94    10239.69     80.06 o
   6   2   4        4.93        3.78      1.56 o
   7   2   4       18.83       17.40      1.97 o
   8   2   4      203.90      222.51      5.30 o
   9   2   4      367.52      330.50      9.35 o
  10   2   4        1.02       -1.66      2.23 o
  11   2   4       84.86       61.18     12.78 o
  12   2   4        1.53        7.74      4.31 o
  13   2   4      131.73      137.43     12.06 o
 -12   3   4       44.67       52.12      8.26 o
 -11   3   4        8.59        4.13      4.13 o
 -10   3   4      206.48      190.10      8.64 o
  -9   3   4     1230.66     1194.37     18.70 o
  -8   3   4      249.38      241.47     11.38 o
  -7   3   4      161.75      151.82      4.95 o
  -6   3   4       66.87       62.88      3.35 o
  -5   3   4      499.64      490.17      7.07 o
  -4   3   4     3189.23     3213.12     37.99 o
  -3   3   4     1537.99     1510.94     91.13 o
  -2   3   4      292.18      337.11      4.92 o
  -1   3   4       13.61       14.42      1.29 o
   0   3   4      371.92      399.47      4.62 o
   1   3   4     5577.61     5552.77     73.20 o
   2   3   4      435.02      453.80      8.29 o
   3   3   4       37.88       35.80      1.26 o
   4   3   4      239.59      283.04      3.78 o
   5   3   4       10.13       10.62      1.52 o
   6   3   4      422.00      450.05      6.95 o
   7   3   4        2.02        3.99      1.68 o
   8   3   4       11.31        6.25      2.05 o
   9   3   4       57.93       66.47      3.87 o
  10   3   4       76.42       83.67      6.22 o
  11   3   4        5.02        1.87      2.89 o
  12   3   4       33.90       25.91      5.08 o
  13   3   4      226.96      246.92     15.23 o
 -12   4   4       58.23       58.79      7.49 o
 -11   4   4       48.30       47.37      6.57 o
 -10   4   4       40.72       39.39      5.84 o
  -9   4   4      801.06      777.50     20.85 o
  -8   4   4      102.14      109.92      6.38 o
  -7   4   4       15.86       12.86      2.45 o
  -6   4   4      357.74      336.88      6.73 o
  -5   4   4      287.01      217.10      5.75 o
  -4   4   4       33.67       31.10      2.28 o
  -3   4   4      151.48      144.13      4.00 o
  -2   4   4      822.86      877.09      8.62 o
  -1   4   4       42.36       63.35      2.50 o
   0   4   4       24.05       19.59      1.50 o
   1   4   4      125.25      139.33      3.32 o
   2   4   4      465.92      499.69      5.73 o
   3   4   4       18.36       15.35      1.05 o
   4   4   4      135.15      167.26      3.40 o
   5   4   4      163.18      127.63      3.68 o
   6   4   4       10.20       13.62      1.64 o
   7   4   4      192.75      179.22      5.20 o
   8   4   4      184.99      182.24      5.66 o
   9   4   4        3.20        7.98      2.56 o
  10   4   4       56.17       46.68      4.32 o
  11   4   4      228.87      209.03      8.18 o
  12   4   4        0.14        2.20      3.60 o
  13   4   4        4.13        7.12      7.34 o
 -11   5   4      166.18      157.48     10.33 o
 -10   5   4       66.00       71.12      7.43 o
  -9   5   4      189.38      180.55      8.41 o
  -8   5   4      245.89      239.45      9.01 o
  -7   5   4      495.73      475.68      9.47 o
  -6   5   4      210.97      211.95      5.89 o
  -5   5   4        7.68        9.18      2.32 o
  -4   5   4      412.02      429.55      7.29 o
  -3   5   4       17.43       20.85      2.08 o
  -2   5   4      413.73      436.47      6.61 o
  -1   5   4     2174.65     2278.00     28.73 o
   0   5   4      324.82      348.14      5.44 o
   1   5   4        0.25       -0.38      0.95 o
   2   5   4        1.17        0.62      1.05 o
   3   5   4     1745.57     1692.32     19.31 o
   4   5   4      217.52      185.80      3.92 o
   5   5   4        6.63        5.61      1.28 o
   6   5   4      583.29      605.19     17.66 o
   7   5   4      797.21      802.32     12.82 o
   8   5   4        9.60        8.09      2.50 o
   9   5   4       22.36       29.29      3.47 o
  10   5   4      145.27      138.91      6.56 o
  11   5   4      141.76      143.52      8.69 o
  12   5   4       30.04       31.81      5.38 o
  13   5   4       15.96       22.07      6.90 o
 -11   6   4      112.55      124.62      9.82 o
 -10   6   4       71.14       58.56      7.07 o
  -9   6   4       20.76       20.69      5.04 o
  -8   6   4      226.32      212.47      8.93 o
  -7   6   4       12.22       11.02      2.46 o
  -6   6   4      173.90      185.33      6.47 o
  -5   6   4       34.47       35.73      3.33 o
  -4   6   4      156.98      146.98      5.38 o
  -3   6   4      572.99      559.75     11.98 o
  -2   6   4      517.32      535.01      7.91 o
  -1   6   4       16.34       14.76      1.86 o
   0   6   4      438.52      494.84      7.62 o
   1   6   4      234.82      240.97      4.89 o
   2   6   4       14.60       16.46      1.88 o
   3   6   4       68.94       44.32      2.60 o
   4   6   4      119.66      132.62      3.76 o
   5   6   4        5.90        2.95      1.36 o
   6   6   4        0.23        1.01      1.31 o
   7   6   4      593.65      579.55      9.04 o
   8   6   4        6.26        4.04      2.35 o
   9   6   4       32.67       27.06      3.00 o
  10   6   4        1.40        0.72      2.53 o
  11   6   4        0.99       -3.14      3.14 o
  12   6   4      139.35      139.11     11.49 o
  13   6   4        4.82        2.88      5.45 o
 -10   7   4        6.21        5.06      4.18 o
  -9   7   4       12.44       13.27      4.65 o
  -8   7   4      184.62      178.35      9.88 o
  -7   7   4      125.61      135.56      5.72 o
  -6   7   4       62.91       46.85      4.29 o
  -5   7   4       22.80       22.78      3.14 o
  -4   7   4      220.32      221.82      6.78 o
  -3   7   4      612.53      606.38     11.29 o
  -2   7   4      298.79      254.14      6.62 o
  -1   7   4      131.63      108.99      4.07 o
   0   7   4      628.05      541.79     13.04 o
   1   7   4        0.48        0.15      1.25 o
   2   7   4        0.52        2.55      1.53 o
   3   7   4      179.21      176.34      5.01 o
   4   7   4       21.38       22.97      2.16 o
   5   7   4      293.86      282.16      6.26 o
   6   7   4      499.81      472.61      8.46 o
   7   7   4      180.74      177.71      5.53 o
   8   7   4       14.90       12.09      2.72 o
   9   7   4      167.26      176.74      6.86 o
  10   7   4      126.44      122.87      7.83 o
  11   7   4        8.45        7.34      3.92 o
  12   7   4        4.52       -2.45      3.41 o
  13   7   4       77.48       67.41     14.32 o
  -9   8   4       57.25       69.02      7.53 o
  -8   8   4        0.10       -0.91      3.31 o
  -7   8   4       45.78       50.60      5.37 o
  -6   8   4        6.26        5.44      2.64 o
  -5   8   4       21.24       13.05      2.90 o
  -4   8   4      100.65       96.34      5.23 o
  -3   8   4       75.57       64.27      4.25 o
  -2   8   4       10.63        3.44      2.05 o
  -1   8   4      224.16      225.63      6.52 o
   0   8   4        8.73        6.15      2.12 o
   1   8   4       57.57       52.44      3.40 o
   2   8   4       86.44       81.36      4.48 o
   3   8   4      361.52      373.29      9.63 o
   4   8   4        1.00       -1.52      1.52 o
   5   8   4       32.67       33.43      2.95 o
   6   8   4       48.69       45.02      3.26 o
   7   8   4        2.20        2.17      1.50 o
   8   8   4       82.86       74.48      6.77 o
   9   8   4       91.65       97.17      6.98 o
  10   8   4       44.81       40.28      5.40 o
  11   8   4       30.11       22.88      9.58 o
  12   8   4       31.02       46.57     12.48 o
  -9   9   4      408.54      478.87     27.12 o
  -8   9   4       31.68       30.90      5.80 o
  -7   9   4        3.99        5.61      2.92 o
  -6   9   4      144.10      139.77      7.52 o
  -5   9   4      338.39      343.09      9.46 o
  -4   9   4      398.10      352.86      9.29 o
  -3   9   4       92.45       69.01      4.56 o
  -2   9   4      344.93      325.17      8.38 o
  -1   9   4        5.98        6.28      2.35 o
   0   9   4     2234.65     2088.88     39.95 o
   1   9   4        5.90        2.99      2.14 o
   2   9   4        1.60        0.30      2.14 o
   3   9   4      656.26      620.43     11.58 o
   4   9   4       95.14       85.94      4.91 o
   5   9   4      150.07      154.27      5.53 o
   6   9   4       37.26       27.86      4.02 o
   7   9   4      244.02      254.21      8.45 o
   8   9   4       23.82       24.02      3.68 o
   9   9   4        0.00       -2.15      2.40 o
  10   9   4        7.03       14.27      8.97 o
  11   9   4        1.64        6.16      8.30 o
  12   9   4       18.55       31.38     11.06 o
  -8  10   4       33.36       41.22      6.56 o
  -7  10   4       30.84       33.07      4.41 o
  -6  10   4        0.12        0.78      2.95 o
  -5  10   4      109.75      119.59      7.06 o
  -4  10   4       11.63       15.27      3.38 o
  -3  10   4      346.11      308.47      8.95 o
  -2  10   4       12.83        7.01      2.61 o
  -1  10   4      213.75      203.62      7.02 o
   0  10   4      450.97      404.87      9.30 o
   1  10   4        0.02       -0.55      1.90 o
   2  10   4       21.54       22.89      3.42 o
   3  10   4      156.82      163.18      7.13 o
   4  10   4      831.67      768.01     13.70 o
   5  10   4        0.04        2.41      1.90 o
   6  10   4       68.61       77.52      6.38 o
   7  10   4        4.92        7.14      2.58 o
   8  10   4      312.07      335.67     10.20 o
   9  10   4       11.20       16.20      5.44 o
  10  10   4       96.00       95.12     14.98 o
  11  10   4        3.22       11.51      9.43 o
  -7  11   4       57.60       69.02      5.93 o
  -6  11   4       23.53       27.41      4.82 o
  -5  11   4        0.00       -0.30      3.00 o
  -4  11   4       19.36       19.07      4.21 o
  -3  11   4      146.18      153.07      7.84 o
  -2  11   4       37.71       41.95      4.31 o
  -1  11   4      350.64      307.95      8.93 o
   0  11   4       13.24       11.07      2.94 o
   1  11   4      200.23      195.17      7.05 o
   2  11   4       43.90       39.14      4.28 o
   3  11   4       57.53       60.54      4.92 o
   4  11   4       23.95       19.67      4.05 o
   5  11   4      264.94      251.23     18.42 o
   6  11   4      293.07      284.98      8.21 o
   7  11   4        0.66       -0.40      3.11 o
   8  11   4        5.44        7.40      4.66 o
   9  11   4       46.05       45.26      7.43 o
  10  11   4       73.85      100.06     15.85 o
  -5  12   4       28.53       32.57      5.21 o
  -4  12   4       38.86       42.70      5.40 o
  -3  12   4       17.27       10.51      3.81 o
  -2  12   4      189.87      210.55      9.23 o
  -1  12   4        0.02       -0.71      2.64 o
   0  12   4        1.92        0.00      2.43 o
   1  12   4      117.58      128.57      6.86 o
   2  12   4      180.59      192.85      9.45 o
   3  12   4        1.46        1.56      3.07 o
   4  12   4       50.97       54.85      5.88 o
   5  12   4        1.91        5.33      2.89 o
   6  12   4      110.81      100.18      9.65 o
   7  12   4        2.26       -1.30      4.00 o
   8  12   4       85.58       97.13      9.85 o
   9  12   4      159.31      167.60     12.18 o
  -4  13   4       30.83       27.76      5.14 o
  -3  13   4       39.69       41.75      5.53 o
  -2  13   4        3.01        1.41      3.20 o
  -1  13   4      144.46      143.42      8.03 o
   0  13   4       63.87       63.73      5.77 o
   1  13   4       21.76       25.61      4.23 o
   2  13   4       40.51       47.98      5.99 o
   3  13   4       10.93       10.46      4.15 o
   4  13   4       52.79       70.50      6.71 o
   5  13   4        1.34        2.53      4.63 o
   6  13   4       23.93       25.55      6.66 o
   7  13   4        0.52        0.48      4.49 o
   8  13   4        4.75        9.05      7.95 o
  -1  14   4       26.41       39.94      5.47 o
   0  14   4       98.73      109.17      7.47 o
   1  14   4       23.26       26.90      4.69 o
   2  14   4       16.54       27.56      5.51 o
   3  14   4       16.51       12.10      4.55 o
   4  14   4      100.58      119.86     11.27 o
   5  14   4        3.37        6.98      5.46 o
   6  14   4       10.43       16.83      7.34 o
  -6 -12   5       17.74       19.13      6.88 o
  -5 -12   5       65.93       66.68      9.13 o
  -4 -12   5      167.95      152.98     12.37 o
  -3 -12   5       78.34       81.55     13.63 o
  -2 -12   5       69.14       71.49      9.57 o
  -1 -12   5       37.79       48.72      8.60 o
   0 -12   5       12.16        3.23      5.34 o
   1 -12   5       54.69       57.81      9.22 o
   2 -12   5      121.82      132.10     12.76 o
  -8 -11   5        0.81       -0.05      3.65 o
  -7 -11   5       16.00       21.52      6.51 o
  -6 -11   5       29.35       26.21      6.70 o
  -5 -11   5       99.10       98.03      9.91 o
  -4 -11   5      357.55      370.42     17.17 o
  -3 -11   5       45.01       38.64      7.62 o
  -2 -11   5       46.42       42.47     10.04 o
  -1 -11   5      229.49      251.04     11.71 o
   0 -11   5      157.55      177.79     10.13 o
   1 -11   5       54.47       51.81      6.63 o
   2 -11   5        0.33       -1.89      2.81 o
   3 -11   5       53.19       61.68      7.21 o
   4 -11   5      117.70      115.41      9.20 o
  -9 -10   5       16.33       25.29      6.74 o
  -8 -10   5        2.87        0.60      3.68 o
  -7 -10   5      140.12      142.07      8.79 o
  -6 -10   5       83.29       79.91      6.91 o
  -5 -10   5       26.05       23.27      4.63 o
  -4 -10   5        8.36        8.92      3.34 o
  -3 -10   5       11.14        7.69      3.96 o
  -2 -10   5       29.53       28.86      5.05 o
  -1 -10   5      341.44      331.94     19.68 o
   0 -10   5       56.81       56.61      5.71 o
   1 -10   5      129.93      124.71     10.52 o
   2 -10   5       51.13       55.63      5.25 o
   3 -10   5        0.84       -0.01      2.86 o
   4 -10   5        5.14        3.97      3.85 o
   5 -10   5        4.88        4.27      4.31 o
   6 -10   5       40.24       41.97      6.89 o
 -10  -9   5      247.49      248.31     14.82 o
  -9  -9   5       10.57       11.33      5.71 o
  -8  -9   5      324.33      359.74     12.44 o
  -7  -9   5      372.41      353.29     12.13 o
  -6  -9   5       53.27       62.94      5.19 o
  -5  -9   5        3.91        2.65      2.83 o
  -4  -9   5        1.38        2.38      2.58 o
  -3  -9   5      106.38      108.52      6.00 o
  -2  -9   5      480.13      434.98     17.93 o
  -1  -9   5      158.55      159.10      7.07 o
   0  -9   5      174.66      176.47      7.32 o
   1  -9   5      324.27      298.95     12.53 o
   2  -9   5      204.72      194.37      8.99 o
   3  -9   5       34.97       34.10      4.46 o
   4  -9   5       54.24       50.56      7.08 o
   5  -9   5       13.26       15.06      4.84 o
   6  -9   5      267.79      275.59     12.83 o
   7  -9   5        6.83        7.01      4.75 o
 -11  -8   5       10.43       12.45      5.97 o
 -10  -8   5      145.97      163.59     15.28 o
  -9  -8   5       47.69       32.88      6.73 o
  -8  -8   5       39.75       37.95      4.97 o
  -7  -8   5       89.96       98.75      6.06 o
  -6  -8   5        2.72        5.71      2.75 o
  -5  -8   5       30.87       26.08      3.69 o
  -4  -8   5      120.48      108.59      5.75 o
  -3  -8   5        1.76       -0.67      2.14 o
  -2  -8   5       66.26       71.83      3.78 o
  -1  -8   5      225.28      226.78      6.10 o
   0  -8   5       38.50       41.00      3.27 o
   1  -8   5      465.43      454.92     15.57 o
   2  -8   5       21.98       29.78      3.88 o
   3  -8   5       11.59        8.02      2.98 o
   4  -8   5       79.24       76.70      5.53 o
   5  -8   5        9.82       14.60      3.71 o
   6  -8   5       45.40       50.22      6.50 o
   7  -8   5       65.31       68.58      7.35 o
   8  -8   5        8.58        7.42      4.92 o
 -12  -7   5       79.78       76.39     10.03 o
 -11  -7   5       57.23       57.55      8.69 o
 -10  -7   5       64.80       64.44      8.37 o
  -9  -7   5        2.03        9.87      4.86 o
  -8  -7   5      229.78      220.67     11.45 o
  -7  -7   5       24.77       23.66      3.54 o
  -6  -7   5      188.88      157.85      6.73 o
  -5  -7   5        0.20        2.31      2.32 o
  -4  -7   5      108.60      120.93      5.74 o
  -3  -7   5        9.17        8.78      2.60 o
  -2  -7   5       53.10       52.83      3.12 o
  -1  -7   5        1.56       -0.21      1.60 o
   0  -7   5      162.61      174.70      4.82 o
   1  -7   5      234.04      231.42      6.99 o
   2  -7   5        3.77        1.00      1.83 o
   3  -7   5     1632.47     1472.37     98.17 o
   4  -7   5       26.88       23.25      2.94 o
   5  -7   5       33.42       32.31      4.14 o
   6  -7   5        0.04       -2.78      3.51 o
   7  -7   5      105.10      106.44      8.31 o
   8  -7   5        0.73       -2.34      3.72 o
   9  -7   5       33.82       46.48      6.91 o
 -12  -6   5       30.50       46.45      8.35 o
 -11  -6   5      103.68      103.75     10.70 o
 -10  -6   5       38.69       35.88      6.93 o
  -9  -6   5       96.94       97.66      8.56 o
  -8  -6   5       26.51       28.83      4.50 o
  -7  -6   5      254.69      256.43      9.71 o
  -6  -6   5       29.29       26.11      3.46 o
  -5  -6   5        0.24       -1.53      1.96 o
  -4  -6   5      416.51      393.97     11.73 o
  -3  -6   5        2.18       -0.60      1.55 o
  -2  -6   5       16.77       18.26      1.87 o
  -1  -6   5      116.45      121.17      3.77 o
   0  -6   5      103.16      108.40      3.61 o
   1  -6   5     1162.56     1130.92     20.46 o
   2  -6   5        5.10        3.17      1.58 o
   3  -6   5      103.37       95.70      3.85 o
   4  -6   5     1217.06     1174.15     22.07 o
   5  -6   5      613.72      612.97     12.32 o
   6  -6   5       79.05       87.04      6.13 o
   7  -6   5       59.25       63.64      5.34 o
   8  -6   5       54.02       48.74      6.42 o
   9  -6   5      202.55      213.41     12.04 o
  10  -6   5       82.36       71.42      9.72 o
 -12  -5   5      131.71      138.09     11.77 o
 -11  -5   5        1.67       -0.59      4.45 o
 -10  -5   5        3.69       -0.85      4.12 o
  -9  -5   5        1.49        5.32      3.27 o
  -8  -5   5      165.11      157.72      8.16 o
  -7  -5   5      249.88      241.78      7.52 o
  -6  -5   5        2.83        2.46      2.19 o
  -5  -5   5       90.78       89.63      5.74 o
  -4  -5   5        0.07        0.64      1.56 o
  -3  -5   5       26.08       17.79      2.18 o
  -2  -5   5      712.44      807.06     13.47 o
  -1  -5   5      118.43      121.91      3.37 o
   0  -5   5      788.25      845.92     14.45 o
   1  -5   5      846.87      787.65     23.63 o
   2  -5   5      930.51      923.68      8.86 o
   3  -5   5       50.21       62.61      3.00 o
   4  -5   5      429.41      446.18      7.14 o
   5  -5   5        7.54       10.16      2.42 o
   6  -5   5      140.43      132.92      4.77 o
   7  -5   5        0.44        0.18      1.98 o
   8  -5   5       40.86       38.97      4.54 o
   9  -5   5      212.85      177.48     37.70 o
  10  -5   5       30.18       30.85      5.61 o
 -13  -4   5        1.88        1.10      4.42 o
 -12  -4   5       15.69       16.79      6.10 o
 -11  -4   5       25.63       27.17      6.50 o
 -10  -4   5       25.72       26.73      6.20 o
  -9  -4   5      946.18      915.20     20.69 o
  -8  -4   5      102.72       97.05      6.81 o
  -7  -4   5       40.81       38.33      3.65 o
  -6  -4   5      537.53      519.05     10.42 o
  -5  -4   5      816.10      783.26     13.19 o
  -4  -4   5      148.82      159.60      4.72 o
  -3  -4   5       22.59       27.82      2.26 o
  -2  -4   5      481.42      450.58      7.24 o
  -1  -4   5      909.85      910.48     12.31 o
   0  -4   5      113.06      118.78      3.07 o
   1  -4   5       78.72       97.69      2.69 o
   2  -4   5      114.85      104.25      2.99 o
   3  -4   5      565.97      597.27      7.01 o
   4  -4   5      140.98      123.84      4.27 o
   5  -4   5       19.74       19.01      2.16 o
   6  -4   5       65.99       63.70      3.07 o
   7  -4   5       10.97        4.80      2.24 o
   8  -4   5      195.37      181.04      7.60 o
   9  -4   5       24.93       20.48      4.04 o
  10  -4   5       54.24       61.05      6.65 o
  11  -4   5      224.32      249.81     12.05 o
 -13  -3   5        4.70       12.15      6.54 o
 -12  -3   5        0.16       -3.66      3.66 o
 -11  -3   5        0.39       -1.47      4.20 o
 -10  -3   5       62.65       60.61      6.27 o
  -9  -3   5      274.91      270.57     10.60 o
  -8  -3   5     2166.65     2198.66     38.73 o
  -7  -3   5      719.92      715.91     15.12 o
  -6  -3   5      228.49      257.51      5.13 o
  -5  -3   5      509.30      511.45      8.88 o
  -4  -3   5       66.41       64.80      3.13 o
  -3  -3   5      181.44      222.65      5.80 o
  -2  -3   5      687.70      756.09      9.26 o
  -1  -3   5     3800.13     4058.97     31.57 o
   0  -3   5      647.16      681.66      7.30 o
   1  -3   5      583.93      603.34      9.59 o
   2  -3   5        8.29        8.78      1.10 o
   3  -3   5      269.81      256.40      4.26 o
   4  -3   5      192.56      177.52      3.99 o
   5  -3   5      137.64      130.14      3.47 o
   6  -3   5      173.88      173.28      4.76 o
   7  -3   5       98.61       97.97      4.09 o
   8  -3   5        2.81        1.50      1.63 o
   9  -3   5       54.82       53.49      4.98 o
  10  -3   5        1.69        3.69      3.56 o
  11  -3   5        1.25        1.98      3.92 o
 -13  -2   5       14.14       14.06      6.51 o
 -12  -2   5       27.91       23.55      6.94 o
 -11  -2   5      196.79      199.73     10.55 o
 -10  -2   5       19.47       18.25      3.54 o
  -9  -2   5       72.45       63.20      4.72 o
  -8  -2   5     1213.51     1157.91     25.58 o
  -7  -2   5      690.35      657.90     10.61 o
  -6  -2   5      178.52      170.85      4.28 o
  -5  -2   5        1.47        0.36      0.99 o
  -4  -2   5      218.93      198.89      3.06 o
  -3  -2   5      467.12      523.88      4.41 o
  -2  -2   5      659.48      631.51      6.08 o
  -1  -2   5      287.28      356.34      5.10 o
   0  -2   5     3962.91     4281.63     42.48 o
   1  -2   5     1142.58     1228.39      8.70 o
   2  -2   5       16.29       16.16      1.11 o
   3  -2   5      300.27      330.04      4.28 o
   4  -2   5       69.70       73.91      2.25 o
   5  -2   5      736.34      655.34      7.37 o
   6  -2   5      342.58      327.22      5.85 o
   7  -2   5      164.27      150.21      8.41 o
   8  -2   5        0.91       -0.26      1.60 o
   9  -2   5        6.80        1.69      2.25 o
  10  -2   5        9.51       12.91      4.29 o
  11  -2   5        5.39        1.97      3.69 o
  12  -2   5        3.92       -1.30      4.18 o
 -13  -1   5       47.14       53.42      9.19 o
 -12  -1   5        9.09        5.22      5.29 o
 -11  -1   5       66.62       73.13      6.62 o
 -10  -1   5        0.10        0.49      2.28 o
  -9  -1   5       22.57       24.55      3.50 o
  -8  -1   5       15.29       13.94      2.94 o
  -7  -1   5       39.96       32.19      3.18 o
  -6  -1   5      241.66      248.07      5.77 o
  -5  -1   5      390.57      402.26      6.43 o
  -4  -1   5     1098.49     1211.61     14.21 o
  -3  -1   5     2354.50     2457.01     22.30 o
  -2  -1   5     1339.85     1425.87     11.13 o
  -1  -1   5     3983.59     4290.20     37.35 o
   0  -1   5     3023.77     3123.95     36.89 o
   1  -1   5       23.07       30.02      1.09 o
   2  -1   5      219.44      237.95      5.75 o
   3  -1   5      721.66      804.44     10.78 o
   4  -1   5       29.81       38.35      1.76 o
   5  -1   5      568.36      542.22      6.32 o
   6  -1   5      113.84      123.32      3.68 o
   7  -1   5       90.96       92.12      3.92 o
   8  -1   5       92.72       80.92      3.81 o
   9  -1   5      425.66      436.42      9.06 o
  10  -1   5      188.96      175.55      9.31 o
  11  -1   5        0.99        0.28      3.76 o
  12  -1   5        2.90        5.80      4.41 o
 -13   0   5      165.38      155.85     13.93 o
 -12   0   5       12.33       12.19      4.42 o
 -11   0   5        9.54        7.75      5.06 o
 -10   0   5       11.42        8.85      3.00 o
  -9   0   5       13.57        8.76      3.16 o
  -8   0   5       69.19       49.67     11.05 o
  -7   0   5      165.04      152.62      6.01 o
  -6   0   5      199.43      181.71      4.83 o
  -5   0   5        0.08        7.14      1.18 o
  -4   0   5     1250.30     1471.67     13.91 o
  -3   0   5     1423.75     1476.19     13.50 o
  -2   0   5       20.82       44.04     20.13 o
  -1   0   5      771.98      829.02      8.57 o
   0   0   5      212.07      208.26      2.67 o
   1   0   5      992.28     1087.69      7.60 o
   2   0   5      573.88      556.74      6.48 o
   3   0   5     2424.60     2428.82     12.90 o
   4   0   5        6.57        6.95      1.02 o
   5   0   5       91.07      111.52      5.30 o
   6   0   5      124.71      131.15     22.83 o
   7   0   5      214.42      214.73      5.92 o
   8   0   5      798.00      731.57     13.29 o
   9   0   5        2.66        2.33      2.13 o
  10   0   5        9.73        4.80      2.76 o
  11   0   5       48.95       44.63      5.83 o
  12   0   5      137.24      115.75      8.61 o
  13   0   5       28.54       42.40      6.80 o
 -13   1   5       15.02       15.66      5.35 o
 -12   1   5        8.22        4.70      4.14 o
 -11   1   5        0.49        1.67      3.42 o
 -10   1   5       33.19       34.29      4.26 o
  -9   1   5      457.69      409.55     10.78 o
  -8   1   5       73.72       71.03      4.90 o
  -7   1   5       50.42       42.15      3.35 o
  -6   1   5       31.25       23.97      2.53 o
  -5   1   5       38.41       25.05      2.24 o
  -4   1   5       65.31       91.40      3.41 o
  -3   1   5     1838.18     2114.68     29.97 o
  -2   1   5     5282.17     5826.90     47.97 o
  -1   1   5      633.47      678.38      7.55 o
   0   1   5      262.93      262.34      3.68 o
   1   1   5       12.74       12.43      0.86 o
   2   1   5      673.15      667.11      6.40 o
   3   1   5      592.23      532.87      6.93 o
   4   1   5      253.58      310.05      4.35 o
   5   1   5      703.22      674.66      7.80 o
   6   1   5       18.44        8.78      1.90 o
   7   1   5       55.83       49.18      2.52 o
   8   1   5      503.14      499.20      7.72 o
   9   1   5       78.71       73.89      7.50 o
  10   1   5      133.36      102.16      9.87 o
  11   1   5      106.96       88.40      7.14 o
  12   1   5      102.90      127.91      8.85 o
  13   1   5       34.06       48.24      8.82 o
 -12   2   5       42.25       48.62      6.73 o
 -11   2   5       70.71       81.13      7.29 o
 -10   2   5        9.59       10.00      3.29 o
  -9   2   5        3.72        1.87      2.52 o
  -8   2   5      299.11      296.12      9.03 o
  -7   2   5     1163.37     1117.28     15.69 o
  -6   2   5      152.35      167.31      6.03 o
  -5   2   5        1.37        0.00      1.24 o
  -4   2   5       43.84       76.78      2.88 o
  -3   2   5     5603.40     5679.27     76.08 o
  -2   2   5      502.58      535.78     10.16 o
  -1   2   5       60.68       65.58      2.39 o
   0   2   5      181.20      184.05      4.31 o
   1   2   5      297.19      245.24      4.29 o
   2   2   5       29.98       30.84      1.04 o
   3   2   5      789.93      781.13      7.26 o
   4   2   5     3083.88     3332.62     14.86 o
   5   2   5       11.23       20.30      1.84 o
   6   2   5      443.73      379.12      6.31 o
   7   2   5      164.01      168.47      4.46 o
   8   2   5      239.98      240.87      5.53 o
   9   2   5        7.04        4.57      1.87 o
  10   2   5       94.25       89.71      5.52 o
  11   2   5       71.41       78.45      6.76 o
  12   2   5       25.68       27.28      5.35 o
  13   2   5       15.65       17.20      6.96 o
 -12   3   5       73.07       78.12      8.08 o
 -11   3   5       93.50       95.97      9.62 o
 -10   3   5       16.54       34.06      5.44 o
  -9   3   5        9.42       13.28      3.36 o
  -8   3   5      178.77      209.18      7.97 o
  -7   3   5      175.98      168.20      6.90 o
  -6   3   5      193.24      197.05      5.35 o
  -5   3   5      348.66      345.13      5.72 o
  -4   3   5      271.47      260.60      5.12 o
  -3   3   5     3001.65     2972.13     18.03 o
  -2   3   5     1035.65     1128.26     11.31 o
  -1   3   5      500.12      490.56      5.70 o
   0   3   5      246.18      227.64      3.98 o
   1   3   5     1033.01      916.68     14.54 o
   2   3   5      132.98      151.11      4.28 o
   3   3   5      629.89      571.93      7.30 o
   4   3   5       48.35       49.06      2.14 o
   5   3   5     2042.68     2067.10     13.07 o
   6   3   5     2568.42     2585.38     16.38 o
   7   3   5       24.24       30.16      2.66 o
   8   3   5        9.82       11.19      2.24 o
   9   3   5        8.23       14.63      2.49 o
  10   3   5      349.83      333.21      9.29 o
  11   3   5      112.08      103.34      6.19 o
  12   3   5        9.66       13.72      6.10 o
  13   3   5       17.70       23.84      7.53 o
 -12   4   5       49.93       56.01      7.26 o
 -11   4   5        4.15        2.37      3.94 o
 -10   4   5       83.80       91.67      7.77 o
  -9   4   5       84.48       88.40      6.19 o
  -8   4   5       90.26       96.38      6.07 o
  -7   4   5      233.77      233.07      6.45 o
  -6   4   5       12.14       18.36      2.35 o
  -5   4   5      146.69      126.28      4.31 o
  -4   4   5      247.81      261.93      5.47 o
  -3   4   5        0.13        0.71      1.20 o
  -2   4   5       56.47       56.56      2.67 o
  -1   4   5      143.82      152.06      3.63 o
   0   4   5       30.85       20.25      1.55 o
   1   4   5      103.20      162.34      3.52 o
   2   4   5        1.18        0.77      0.64 o
   3   4   5        7.83        1.71      1.18 o
   4   4   5      331.23      330.83      4.72 o
   5   4   5      182.47      167.18      3.97 o
   6   4   5       93.88       83.33      3.46 o
   7   4   5      183.80      184.74      6.26 o
   8   4   5       36.63       42.26      3.18 o
   9   4   5       77.42       68.57      4.58 o
  10   4   5       41.83       50.37      4.42 o
  11   4   5       41.43       45.90      6.23 o
  12   4   5       28.56       31.66      7.27 o
  13   4   5       44.90       75.95      9.91 o
 -11   5   5        3.31        4.68      4.42 o
 -10   5   5       13.12       16.29      7.52 o
  -9   5   5      707.24      704.83     28.31 o
  -8   5   5     1155.08     1121.31     30.97 o
  -7   5   5       26.02       28.04      3.13 o
  -6   5   5     1003.56      999.16     11.27 o
  -5   5   5      467.22      434.07      8.44 o
  -4   5   5       72.17       54.54      3.39 o
  -3   5   5      453.25      479.47      8.07 o
  -2   5   5      257.75      276.67      6.86 o
  -1   5   5      933.54      872.86      8.92 o
   0   5   5     2230.12     2311.71     40.36 o
   1   5   5     2804.02     3012.99     60.66 o
   2   5   5      173.93      186.49      6.67 o
   3   5   5      274.76      266.62      3.86 o
   4   5   5     1184.67     1201.65     13.05 o
   5   5   5      177.45      183.83      4.14 o
   6   5   5       47.47       46.49      2.46 o
   7   5   5      379.55      381.55      7.20 o
   8   5   5        2.85        3.80      2.30 o
   9   5   5        0.83       -0.92      2.04 o
  10   5   5        6.31        8.40      3.44 o
  11   5   5        2.39        1.38      3.28 o
  12   5   5       64.30       67.53     10.47 o
  13   5   5      100.29      140.27     12.62 o
 -11   6   5      128.93      133.44     10.15 o
 -10   6   5        4.42        5.20      4.20 o
  -9   6   5      582.98      578.24     17.06 o
  -8   6   5       16.40       19.94      4.10 o
  -7   6   5      262.62      270.82      6.74 o
  -6   6   5      113.97      103.58      5.14 o
  -5   6   5      451.41      413.18     41.91 o
  -4   6   5      869.64      825.03     11.62 o
  -3   6   5       33.08       32.73      2.88 o
  -2   6   5      219.46      224.41      5.73 o
  -1   6   5      307.41      298.76      6.34 o
   0   6   5      766.69      785.40     17.39 o
   1   6   5       79.72      124.36      3.69 o
   2   6   5     1267.48     1359.75     22.82 o
   3   6   5        9.90       21.06      1.98 o
   4   6   5      944.77      946.87     16.15 o
   5   6   5       63.39       54.45      2.64 o
   6   6   5       14.93        9.87      1.74 o
   7   6   5        0.13        0.02      1.85 o
   8   6   5        7.02        7.66      2.44 o
   9   6   5        3.87        5.09      3.07 o
  10   6   5        2.09       -1.53      3.13 o
  11   6   5        0.53        1.35      3.44 o
  12   6   5        1.59        6.33      5.45 o
  13   6   5       54.12       49.59      8.75 o
 -10   7   5       79.18       92.20      8.56 o
  -9   7   5        6.98       10.25      4.50 o
  -8   7   5        0.29        3.28      3.80 o
  -7   7   5      431.21      432.31      8.73 o
  -6   7   5        0.24       -1.12      2.29 o
  -5   7   5       24.84       17.61      2.91 o
  -4   7   5       53.30       61.98      4.48 o
  -3   7   5       57.92       49.56      3.60 o
  -2   7   5      698.93      662.51     11.49 o
  -1   7   5       19.62       13.11      2.23 o
   0   7   5      135.04      135.00      4.34 o
   1   7   5       45.04       40.57      2.61 o
   2   7   5       26.10       18.90      2.21 o
   3   7   5      121.39      130.42      4.69 o
   4   7   5       20.69       21.61      2.09 o
   5   7   5      218.34      225.60      5.55 o
   6   7   5       23.76       26.56      2.62 o
   7   7   5      458.87      434.38      8.07 o
   8   7   5      189.45      194.23      7.69 o
   9   7   5        0.15       -2.70      2.70 o
  10   7   5       68.07       81.08      7.15 o
  11   7   5       80.18       81.30      7.25 o
  12   7   5       12.16       12.08      6.16 o
  -9   8   5        3.60        1.99      3.92 o
  -8   8   5       14.48       17.79      4.93 o
  -7   8   5       87.26       94.26      5.64 o
  -6   8   5       12.77       14.98      3.14 o
  -5   8   5       68.99       63.77      4.48 o
  -4   8   5       22.75       25.32      3.24 o
  -3   8   5      154.73      156.06      6.08 o
  -2   8   5       78.61       64.79      4.07 o
  -1   8   5      605.61      565.21     13.60 o
   0   8   5       51.63       57.04      3.62 o
   1   8   5       20.41       21.92      2.58 o
   2   8   5      329.79      297.23      9.00 o
   3   8   5      105.82      104.05      4.84 o
   4   8   5       32.22       31.02      2.78 o
   5   8   5       94.51       85.69      4.07 o
   6   8   5      203.42      183.14      5.60 o
   7   8   5      507.76      552.49     10.37 o
   8   8   5      192.04      180.14      7.73 o
   9   8   5        2.05       -0.17      3.12 o
  10   8   5       81.44       76.38      6.87 o
  11   8   5      237.39      221.64     13.29 o
  12   8   5        0.54        1.02      8.20 o
  -9   9   5       33.85       37.27      6.58 o
  -8   9   5      128.71      137.25      9.73 o
  -7   9   5        0.06        0.05      2.47 o
  -6   9   5       12.51        8.32      3.32 o
  -5   9   5      220.89      224.74      7.88 o
  -4   9   5      162.42      164.26      6.77 o
  -3   9   5       31.25       28.42      3.44 o
  -2   9   5        0.73        1.99      2.05 o
  -1   9   5       73.18       68.70      4.30 o
   0   9   5      376.97      373.34      8.69 o
   1   9   5      348.19      332.07      8.63 o
   2   9   5      418.50      410.24      9.50 o
   3   9   5      179.90      160.01      6.28 o
   4   9   5      184.79      172.73      6.43 o
   5   9   5      232.43      236.86      6.57 o
   6   9   5        0.25        0.61      1.81 o
   7   9   5       30.08       31.98      3.95 o
   8   9   5       47.48       43.11      6.16 o
   9   9   5        3.64       -0.79      2.79 o
  10   9   5        0.00        1.34      3.99 o
  11   9   5       23.58       23.79     10.44 o
  12   9   5        1.32        3.46      8.15 o
  -8  10   5       96.58      116.28      9.68 o
  -7  10   5       33.54       37.85      4.62 o
  -6  10   5       31.35       29.70      4.71 o
  -5  10   5        7.07        4.92      3.09 o
  -4  10   5      348.16      338.41      9.71 o
  -3  10   5      580.98      546.44     12.74 o
  -2  10   5       22.69       30.70      3.66 o
  -1  10   5        4.23       10.81      2.75 o
   0  10   5      151.76      151.71      6.11 o
   1  10   5      302.81      277.99      7.73 o
   2  10   5        5.46        8.31      2.72 o
   3  10   5        1.29        3.77      2.41 o
   4  10   5       47.65       48.63      4.22 o
   5  10   5     1112.85     1104.67     22.63 o
   6  10   5      255.92      239.05      8.59 o
   7  10   5       63.29       47.93     14.80 o
   8  10   5       43.77       44.66      4.71 o
   9  10   5      378.40      410.08     19.22 o
  10  10   5       20.78       16.00      9.17 o
  11  10   5        0.64        2.85      8.00 o
  -7  11   5       20.89       28.53      4.50 o
  -6  11   5        1.21        1.13      3.18 o
  -5  11   5       50.74       50.63      5.56 o
  -4  11   5       46.87       51.32      5.50 o
  -3  11   5        2.99        6.81      3.23 o
  -2  11   5       57.90       49.16      4.99 o
  -1  11   5      182.49      185.68      8.67 o
   0  11   5      123.53      110.84      5.74 o
   1  11   5       40.12       32.43      3.65 o
   2  11   5      198.92      195.10      7.89 o
   3  11   5        0.11        2.03      2.49 o
   4  11   5        4.79        3.76      2.75 o
   5  11   5       74.37       71.48      4.70 o
   6  11   5      160.71      155.19      8.95 o
   7  11   5      490.14      490.49     20.16 o
   8  11   5        1.56       -0.71      3.23 o
   9  11   5      141.81      159.23     11.74 o
  10  11   5        6.20       -1.78      7.64 o
  -5  12   5       56.69       71.47      6.63 o
  -4  12   5        3.62        9.22      3.70 o
  -3  12   5        0.03       -0.15      2.86 o
  -2  12   5      351.12      357.43     11.48 o
  -1  12   5      218.38      243.75      9.48 o
   0  12   5       85.12       84.30      6.03 o
   1  12   5       52.73       43.42      4.67 o
   2  12   5      144.68      143.50      8.48 o
   3  12   5      280.91      284.13     17.69 o
   4  12   5       27.71       26.24      4.66 o
   5  12   5       68.92       65.51      6.38 o
   6  12   5        3.13        3.21      3.20 o
   7  12   5       93.09       90.82      9.56 o
   8  12   5       11.15        5.15      4.85 o
   9  12   5        0.15        1.96      4.76 o
  -4  13   5        2.70        1.96      3.42 o
  -3  13   5       86.67      117.69      8.35 o
  -2  13   5       84.08       88.38      6.87 o
  -1  13   5       41.38       51.85      5.47 o
   0  13   5       10.16       12.78      3.68 o
   1  13   5       26.42       28.88      4.44 o
   2  13   5        3.09        3.89      3.81 o
   3  13   5      193.09      198.97     12.01 o
   4  13   5        4.89       -0.82      4.23 o
   5  13   5        0.06       -0.24      2.79 o
   6  13   5       66.61       65.12      8.91 o
   7  13   5       78.93       95.80     10.25 o
   8  13   5        1.85        3.39      5.09 o
  -1  14   5       30.39       24.06      4.74 o
   0  14   5       52.34       57.54      5.94 o
   1  14   5       46.98       62.18      7.07 o
   2  14   5       17.21       16.67      4.88 o
   3  14   5        0.16        4.19      4.93 o
   4  14   5        0.61       -1.59      4.74 o
   5  14   5       28.21       26.29      7.04 o
   6  14   5       16.25       22.80      6.83 o
  -5 -12   6       38.35       38.93      8.12 o
  -4 -12   6       23.54       30.84      7.69 o
  -3 -12   6       18.76       29.71      7.84 o
  -2 -12   6        6.17        6.85      5.95 o
  -1 -12   6       92.73       83.76     10.63 o
   0 -12   6       42.05       34.59      8.18 o
   1 -12   6        0.52        3.00      5.57 o
  -8 -11   6       16.51       33.63     10.70 o
  -7 -11   6       22.67       19.79      6.37 o
  -6 -11   6        4.71        7.49      5.54 o
  -5 -11   6        4.12       -0.22      5.81 o
  -4 -11   6       37.87       45.61      8.22 o
  -3 -11   6      102.43       98.55     10.44 o
  -2 -11   6       90.78       90.03     11.54 o
  -1 -11   6       89.62       90.05     10.15 o
   0 -11   6       11.08       14.12      6.16 o
   1 -11   6       73.67       62.86      9.48 o
   2 -11   6        2.36        0.21      5.50 o
   3 -11   6        5.16        3.27      3.89 o
  -9 -10   6       26.35       31.47      7.19 o
  -8 -10   6       44.99       51.65      7.81 o
  -7 -10   6      179.49      152.51      9.07 o
  -6 -10   6       79.43       77.50     12.02 o
  -5 -10   6        0.11       -3.41      4.22 o
  -4 -10   6       78.03       95.71      7.82 o
  -3 -10   6       26.18       27.80      5.26 o
  -2 -10   6        3.45       -0.18      3.40 o
  -1 -10   6        1.46       -3.12      3.12 o
   0 -10   6      365.81      363.59     13.57 o
   1 -10   6      220.35      229.63     11.27 o
   2 -10   6        5.58        4.87      3.70 o
   3 -10   6        4.19        6.40      4.17 o
   4 -10   6        5.28        7.58      4.58 o
   5 -10   6      122.98      120.48      9.70 o
 -10  -9   6      195.25      234.90     14.64 o
  -9  -9   6       33.03       27.05      6.97 o
  -8  -9   6       73.90       94.65      9.29 o
  -7  -9   6       31.25       36.59      5.39 o
  -6  -9   6       17.53       15.21      4.27 o
  -5  -9   6      192.58      195.31      7.99 o
  -4  -9   6      214.92      198.23      9.66 o
  -3  -9   6      114.26      105.93      7.45 o
  -2  -9   6       23.25       26.34      4.89 o
  -1  -9   6      311.11      290.76     11.89 o
   0  -9   6       39.28       34.11      4.12 o
   1  -9   6      128.13      123.20      6.65 o
   2  -9   6        8.62        8.32      3.14 o
   3  -9   6        2.30       -0.91      3.42 o
   4  -9   6       10.41       10.78      5.81 o
   5  -9   6       31.98       36.75      6.08 o
   6  -9   6       45.34       35.38      6.55 o
   7  -9   6        0.07       -0.72      4.12 o
 -11  -8   6        1.17       -0.54      5.01 o
 -10  -8   6       83.79       99.69     10.27 o
  -9  -8   6      309.20      318.22     17.50 o
  -8  -8   6      109.74       96.55      9.53 o
  -7  -8   6        0.06       -1.80      2.51 o
  -6  -8   6        2.96        1.80      2.62 o
  -5  -8   6       97.04      111.98      9.08 o
  -4  -8   6       44.64       64.74      4.85 o
  -3  -8   6       27.87       28.02      3.46 o
  -2  -8   6        1.09        2.15      2.28 o
  -1  -8   6      500.83      509.60     16.45 o
   0  -8   6      259.26      256.95      9.86 o
   1  -8   6        7.74        8.59      2.92 o
   2  -8   6      352.02      341.89     13.61 o
   3  -8   6      193.61      191.17     10.65 o
   4  -8   6        8.17        7.96      4.10 o
   5  -8   6       65.61       60.56      6.77 o
   6  -8   6       11.05       12.44      4.95 o
   7  -8   6        2.48        4.01      4.25 o
   8  -8   6       59.38       59.81      7.68 o
 -11  -7   6       10.79        6.32      5.25 o
 -10  -7   6       56.35       49.98      7.93 o
  -9  -7   6        7.70       10.07      5.24 o
  -8  -7   6        3.26        4.52      4.23 o
  -7  -7   6      165.37      167.07      7.22 o
  -6  -7   6        1.33       -1.76      2.16 o
  -5  -7   6      507.93      490.72     13.04 o
  -4  -7   6       63.15       43.30      3.99 o
  -3  -7   6        1.65        0.37      2.09 o
  -2  -7   6       79.42       81.20      3.66 o
  -1  -7   6       69.39       65.82      3.54 o
   0  -7   6       12.47        9.73      2.36 o
   1  -7   6       99.56       77.28      9.28 o
   2  -7   6      348.31      344.59      8.09 o
   3  -7   6      148.56      157.34      5.94 o
   4  -7   6        0.57        1.86      2.60 o
   5  -7   6        1.97       -3.18      3.18 o
   6  -7   6       21.67       29.65      5.40 o
   7  -7   6        1.75        0.33      3.74 o
   8  -7   6      193.88      199.92     13.68 o
   9  -7   6        0.09        0.52      4.23 o
 -12  -6   6       37.94       51.48      8.80 o
 -11  -6   6       57.52       59.31      8.70 o
 -10  -6   6        0.36       -0.51      4.08 o
  -9  -6   6      224.05      223.02     12.45 o
  -8  -6   6       73.82       75.89      6.36 o
  -7  -6   6      581.08      565.83     11.72 o
  -6  -6   6       88.54       73.58      5.80 o
  -5  -6   6       21.22       19.63      3.19 o
  -4  -6   6        3.41        8.31      2.54 o
  -3  -6   6      891.10      871.33     15.66 o
  -2  -6   6      109.70      100.66      3.44 o
  -1  -6   6        5.82        5.51      1.57 o
   0  -6   6      200.66      213.37      4.62 o
   1  -6   6      328.96      337.99      6.02 o
   2  -6   6      502.91      513.53     12.46 o
   3  -6   6        4.07        6.09      1.82 o
   4  -6   6      318.21      303.31     10.03 o
   5  -6   6        4.81        4.20      2.75 o
   6  -6   6      323.12      287.88     11.64 o
   7  -6   6        5.64        1.73      3.97 o
   8  -6   6       33.81       29.06      5.60 o
   9  -6   6        2.30        1.36      4.23 o
 -12  -5   6       41.10       43.99      8.30 o
 -11  -5   6       12.12        8.62      5.39 o
 -10  -5   6      177.86      172.65     11.76 o
  -9  -5   6       10.57        8.33      3.65 o
  -8  -5   6       46.46       48.68      5.34 o
  -7  -5   6      620.55      601.38     11.42 o
  -6  -5   6       80.60       79.95      5.76 o
  -5  -5   6      111.14      107.84      8.06 o
  -4  -5   6      120.47      126.58      5.32 o
  -3  -5   6     1169.35     1247.87     37.07 o
  -2  -5   6      354.57      346.40      7.58 o
  -1  -5   6        0.02        1.41      1.22 o
   0  -5   6      186.64      206.09      4.18 o
   1  -5   6      500.75      494.94     10.97 o
   2  -5   6      856.48      874.45     15.34 o
   3  -5   6      280.39      269.77      5.23 o
   4  -5   6       92.73       94.03      3.69 o
   5  -5   6      189.85      210.25      5.37 o
   6  -5   6      211.97      207.45      6.44 o
   7  -5   6      121.57      121.18      6.52 o
   8  -5   6        0.09        6.91      4.02 o
   9  -5   6       18.64       18.56      7.97 o
  10  -5   6      105.63      108.32     11.09 o
 -12  -4   6       10.34        4.15      5.45 o
 -11  -4   6       56.15       60.81      8.40 o
 -10  -4   6        9.04        4.68      4.44 o
  -9  -4   6        0.39        2.05      2.86 o
  -8  -4   6      359.45      356.08     11.69 o
  -7  -4   6       14.23       17.02      3.13 o
  -6  -4   6       17.08       17.36      2.94 o
  -5  -4   6     1292.39     1275.96     25.00 o
  -4  -4   6        0.26        1.26      1.55 o
  -3  -4   6      871.87      951.14     10.40 o
  -2  -4   6        4.70        2.15      1.08 o
  -1  -4   6       17.63       18.07      1.53 o
   0  -4   6       75.93       61.71      2.97 o
   1  -4   6       75.24       70.13      3.82 o
   2  -4   6      252.09      293.68      4.73 o
   3  -4   6       68.89       70.65      2.79 o
   4  -4   6      562.58      522.37     10.16 o
   5  -4   6      149.69      150.85      4.43 o
   6  -4   6       72.82       80.58      3.71 o
   7  -4   6       57.12       53.44      3.79 o
   8  -4   6      110.07      115.44      9.81 o
   9  -4   6        7.58       13.20      3.70 o
  10  -4   6        3.98        6.14      4.04 o
  11  -4   6        0.37        4.20      5.49 o
 -12  -3   6      152.96      147.79     10.01 o
 -11  -3   6       72.18       64.54      8.52 o
 -10  -3   6       78.51       79.68      8.61 o
  -9  -3   6      198.58      200.38      9.59 o
  -8  -3   6      319.89      298.35     16.81 o
  -7  -3   6      276.18      269.61      5.54 o
  -6  -3   6      688.75      730.13     13.27 o
  -5  -3   6      828.39      797.63     10.37 o
  -4  -3   6      165.75      150.45      4.58 o
  -3  -3   6       86.84       84.58      3.33 o
  -2  -3   6       52.95       50.50      2.10 o
  -1  -3   6       45.26       32.70      5.47 o
   0  -3   6     1781.00     1768.32     12.18 o
   1  -3   6      488.03      526.66      6.66 o
   2  -3   6        1.30        2.93      1.55 o
   3  -3   6       90.23       92.13      2.71 o
   4  -3   6     2183.61     2171.14     19.15 o
   5  -3   6      752.96      823.43      9.29 o
   6  -3   6      721.92      687.90      8.88 o
   7  -3   6      351.85      348.64      7.69 o
   8  -3   6      166.68      172.79      7.35 o
   9  -3   6      180.43      186.27      7.90 o
  10  -3   6       68.44       69.95      6.77 o
  11  -3   6       78.48       79.06      7.59 o
 -13  -2   6       11.55        8.47      6.34 o
 -12  -2   6       33.34       43.47      8.02 o
 -11  -2   6       77.34       69.00      7.09 o
 -10  -2   6       97.29       99.19      7.53 o
  -9  -2   6      225.12      213.98      7.57 o
  -8  -2   6      212.33      206.54      8.65 o
  -7  -2   6      344.23      333.00      7.76 o
  -6  -2   6       82.91       70.30      3.24 o
  -5  -2   6      325.99      366.38      5.43 o
  -4  -2   6      202.56      233.38      4.13 o
  -3  -2   6       11.61       20.08      1.25 o
  -2  -2   6     2425.69     2636.93     22.30 o
  -1  -2   6      499.56      529.40     10.63 o
   0  -2   6      267.05      271.78      4.55 o
   1  -2   6      308.79      349.07      4.82 o
   2  -2   6      506.35      515.05      7.47 o
   3  -2   6       61.70       70.94      2.13 o
   4  -2   6       70.12       61.71      2.29 o
   5  -2   6      100.35      106.04      3.20 o
   6  -2   6      134.10      107.76      3.62 o
   7  -2   6      136.35      129.73      4.25 o
   8  -2   6       13.71       12.67      3.13 o
   9  -2   6        8.99       10.55      3.30 o
  10  -2   6        0.40       -3.08      3.08 o
  11  -2   6        0.38       -0.85      3.61 o
  12  -2   6        2.65        0.63      4.29 o
 -13  -1   6       51.71       49.46      9.05 o
 -12  -1   6       50.19       47.42      8.39 o
 -11  -1   6      177.59      183.29     14.34 o
 -10  -1   6      357.80      349.66     10.91 o
  -9  -1   6       10.12        6.77      2.85 o
  -8  -1   6      100.59       98.83      5.25 o
  -7  -1   6      567.08      548.18     19.73 o
  -6  -1   6      291.36      265.70      5.32 o
  -5  -1   6      106.53      126.54      3.47 o
  -4  -1   6      119.66      135.91      3.36 o
  -3  -1   6     1243.76     1388.56     11.66 o
  -2  -1   6     1768.24     1731.30     10.93 o
  -1  -1   6       16.97       15.96      1.21 o
   0  -1   6       84.11      116.04      2.35 o
   1  -1   6      738.62      820.79      6.08 o
   2  -1   6       52.26       45.29      2.28 o
   3  -1   6      117.34      163.24      4.41 o
   4  -1   6      129.28      121.96      2.58 o
   5  -1   6      420.65      388.81      6.29 o
   6  -1   6       58.70       53.91      2.59 o
   7  -1   6      321.67      310.40      5.90 o
   8  -1   6       63.58       64.17      3.77 o
   9  -1   6       26.81       19.77      3.53 o
  10  -1   6      147.54      151.02      8.85 o
  11  -1   6      170.95      195.08     11.92 o
  12  -1   6        8.83       14.70      5.02 o
 -12   0   6      100.63      107.74     11.00 o
 -11   0   6        3.99       -0.19      4.36 o
 -10   0   6       24.48       25.34      4.25 o
  -9   0   6        1.36       -0.34      1.99 o
  -8   0   6      566.84      541.30     11.34 o
  -7   0   6      101.99      105.16      5.22 o
  -6   0   6       97.18      105.58      3.57 o
  -5   0   6     1177.94     1313.36     10.10 o
  -4   0   6       22.60       22.10      1.69 o
  -3   0   6     1729.40     1945.16     15.33 o
  -2   0   6      269.87      283.04      4.29 o
  -1   0   6      325.87      327.70     11.86 o
   0   0   6     2273.87     2421.49     13.91 o
   1   0   6      494.90      526.90      5.09 o
   2   0   6      719.32      764.40      8.00 o
   3   0   6      655.03      674.21     11.06 o
   4   0   6     1229.61     1271.72     15.27 o
   5   0   6        0.59        0.36      0.87 o
   6   0   6      104.46      107.50      3.32 o
   7   0   6      416.43      413.04      7.79 o
   8   0   6        7.10        3.33      1.37 o
   9   0   6       13.60        8.10      2.23 o
  10   0   6      112.45       90.02      6.85 o
  11   0   6      388.17      355.41     16.72 o
  12   0   6        0.00        2.29      3.94 o
 -12   1   6      179.86      199.90     11.08 o
 -11   1   6       46.88       54.58      6.29 o
 -10   1   6        0.17       -1.52      2.30 o
  -9   1   6       39.24       37.86      4.21 o
  -8   1   6     1119.95     1089.85     20.83 o
  -7   1   6        1.00        0.48      1.78 o
  -6   1   6        0.06        1.34      1.68 o
  -5   1   6       16.87        9.69      1.79 o
  -4   1   6      466.80      515.22     24.52 o
  -3   1   6     3409.68     3400.98     86.29 o
  -2   1   6     1652.55     1810.24     14.98 o
  -1   1   6      390.09      410.64      6.82 o
   0   1   6       90.09       72.06      2.16 o
   1   1   6     4628.44     4879.31     31.47 o
   2   1   6      133.07      184.23      3.65 o
   3   1   6      241.34      230.72      3.84 o
   4   1   6      342.77      379.69      4.49 o
   5   1   6      421.37      483.38      5.60 o
   6   1   6        9.86        9.66      1.54 o
   7   1   6        8.83        8.97      2.51 o
   8   1   6       31.19       34.66      2.69 o
   9   1   6        0.37        0.79      1.99 o
  10   1   6        7.77        8.80      3.90 o
  11   1   6        2.13        0.82      3.42 o
  12   1   6       78.98       84.27      9.88 o
  13   1   6      145.44      186.97     19.26 o
 -12   2   6        5.70       13.05      4.62 o
 -11   2   6       22.80       27.83      5.30 o
 -10   2   6        0.07        1.26      3.09 o
  -9   2   6       56.56       50.95      4.83 o
  -8   2   6      353.35      362.17      9.92 o
  -7   2   6        5.32        7.77      2.59 o
  -6   2   6       45.19       34.84      3.39 o
  -5   2   6       91.08       84.64      3.52 o
  -4   2   6      239.62      247.71      5.16 o
  -3   2   6     2491.93     2733.29     18.68 o
  -2   2   6     1004.56     1253.55      9.54 o
  -1   2   6      544.24      588.26      7.28 o
   0   2   6      629.14      611.68      7.85 o
   1   2   6      904.04      860.27     11.19 o
   2   2   6        3.39        0.31      0.57 o
   3   2   6     2547.37     2711.29     29.46 o
   4   2   6       15.21       17.29      1.39 o
   5   2   6     3364.17     3280.22     26.70 o
   6   2   6      606.79      603.78      7.66 o
   7   2   6        2.67        2.19      1.40 o
   8   2   6        5.70        7.83      1.94 o
   9   2   6      501.77      535.02      9.40 o
  10   2   6        0.28        2.50      2.56 o
  11   2   6        0.11        1.22      3.62 o
  12   2   6        1.20        4.31      5.39 o
  13   2   6       96.57      135.10     12.43 o
 -12   3   6       12.80       14.93      5.10 o
 -11   3   6       67.88       73.29      7.35 o
 -10   3   6      205.19      219.03     10.70 o
  -9   3   6        8.87       12.74      3.32 o
  -8   3   6        0.02       -1.87      2.06 o
  -7   3   6       15.94       21.11      3.38 o
  -6   3   6       79.10       69.57      4.47 o
  -5   3   6       53.31       40.93      3.07 o
  -4   3   6     1241.93     1281.14     19.76 o
  -3   3   6      167.97      126.93     18.76 o
  -2   3   6      964.01     1045.55      9.13 o
  -1   3   6      262.17      256.42      4.36 o
   0   3   6      380.13      399.20      5.88 o
   1   3   6      260.17      290.52      3.74 o
   2   3   6     2088.84     2094.48     13.77 o
   3   3   6      377.82      412.05      6.93 o
   4   3   6     1101.27     1097.02     10.63 o
   5   3   6      144.45      160.73      3.79 o
   6   3   6      604.78      613.66      7.77 o
   7   3   6     1209.32     1192.84     11.76 o
   8   3   6       58.08       52.72      3.40 o
   9   3   6        7.57       17.38      2.32 o
  10   3   6      121.12      131.75      6.40 o
  11   3   6      243.96      231.74     13.79 o
  12   3   6       43.69       39.66      7.82 o
  13   3   6       22.08       18.36      7.16 o
 -12   4   6       52.02       54.58      7.39 o
 -11   4   6        0.95        7.45      4.12 o
 -10   4   6      416.15      471.59     19.24 o
  -9   4   6       43.87       43.31      4.90 o
  -8   4   6       87.96       83.41      5.64 o
  -7   4   6      412.45      443.19      8.69 o
  -6   4   6      138.87      139.73      4.72 o
  -5   4   6      598.16      512.08      8.48 o
  -4   4   6       18.21       19.83      2.08 o
  -3   4   6      915.20      994.62     11.62 o
  -2   4   6      973.82      995.14      9.50 o
  -1   4   6     1751.17     1668.97     11.63 o
   0   4   6       62.06       81.24      3.19 o
   1   4   6      508.29      601.38      6.60 o
   2   4   6      371.67      465.89      6.64 o
   3   4   6     2215.98     2218.59     16.92 o
   4   4   6        0.75        1.03      1.39 o
   5   4   6      144.21      152.78      3.94 o
   6   4   6      770.91      773.58      9.84 o
   7   4   6        5.52        5.40      1.86 o
   8   4   6      169.64      156.26      5.16 o
   9   4   6       14.55       11.43      3.04 o
  10   4   6       14.99       25.61      4.42 o
  11   4   6      177.94      180.36     12.36 o
  12   4   6       97.89      110.89     11.64 o
  13   4   6        0.94        0.90      5.31 o
 -11   5   6       77.43       96.63      8.68 o
 -10   5   6       10.25       15.71      4.90 o
  -9   5   6      152.70      156.96      9.38 o
  -8   5   6      158.34      154.95      7.57 o
  -7   5   6     1555.62     1500.47     21.94 o
  -6   5   6     1553.62     1475.52     13.82 o
  -5   5   6       19.03       22.65      2.79 o
  -4   5   6       33.19       29.82      2.80 o
  -3   5   6     1418.85     1249.67     17.95 o
  -2   5   6      145.77      157.15      4.29 o
  -1   5   6       42.79       40.53      2.39 o
   0   5   6      593.42      567.02      7.68 o
   1   5   6      215.90      268.92      5.15 o
   2   5   6      803.92      889.10     12.37 o
   3   5   6      497.01      510.35      8.30 o
   4   5   6       10.49       15.06      1.97 o
   5   5   6      545.74      519.97     12.67 o
   6   5   6      106.02      112.58      3.77 o
   7   5   6        0.28        1.01      1.71 o
   8   5   6       93.37       92.85      4.22 o
   9   5   6       38.50       29.18      4.39 o
  10   5   6        0.38       -0.10      2.84 o
  11   5   6        0.41       -0.41      3.05 o
  12   5   6        7.64       -1.94      4.84 o
  13   5   6        7.46        4.70      6.12 o
 -11   6   6        0.29       -2.80      3.86 o
 -10   6   6       14.58       11.11      4.69 o
  -9   6   6        8.48       11.76      4.47 o
  -8   6   6       80.33       76.59      5.96 o
  -7   6   6      179.12      185.31      5.72 o
  -6   6   6      492.21      489.85      9.97 o
  -5   6   6      524.53      472.35     11.03 o
  -4   6   6      605.96      613.54     11.38 o
  -3   6   6      962.91      908.82     23.83 o
  -2   6   6       52.56       48.58      2.91 o
  -1   6   6        0.01        1.48      1.31 o
   0   6   6      560.90      586.79     14.28 o
   1   6   6     1124.79     1117.09     30.14 o
   2   6   6      131.68      168.40      4.88 o
   3   6   6      185.88      199.58      4.41 o
   4   6   6      305.15      303.18      4.04 o
   5   6   6      584.58      606.69      7.57 o
   6   6   6     1793.50     1767.26     22.10 o
   7   6   6        0.62       -1.13      1.86 o
   8   6   6        1.34       -1.16      2.54 o
   9   6   6       96.08      115.22      7.19 o
  10   6   6       35.45       38.79      5.16 o
  11   6   6        0.08        0.69      3.49 o
  12   6   6        7.94        1.99      5.19 o
  13   6   6        0.22        4.86      5.94 o
 -10   7   6        4.25        6.13      4.26 o
  -9   7   6       96.17       91.74      8.12 o
  -8   7   6       15.45        8.28      4.13 o
  -7   7   6       55.98       55.73      3.81 o
  -6   7   6      234.43      202.02      8.90 o
  -5   7   6        4.67        2.31      2.08 o
  -4   7   6      566.96      538.84     18.01 o
  -3   7   6       78.92       89.08      4.56 o
  -2   7   6       46.16       36.97      3.16 o
  -1   7   6      773.48      746.82     12.89 o
   0   7   6      164.10      196.30      5.11 o
   1   7   6       18.97       19.18      2.28 o
   2   7   6      357.17      439.08     12.97 o
   3   7   6      474.90      486.32     18.28 o
   4   7   6       96.07       85.04      4.39 o
   5   7   6      273.52      263.67      8.44 o
   6   7   6        0.34       -1.45      1.45 o
   7   7   6        5.53        4.63      3.10 o
   8   7   6        0.09       -2.05      2.53 o
   9   7   6      312.44      317.85     12.30 o
  10   7   6      187.22      195.77      9.57 o
  11   7   6       19.56       18.54      4.76 o
  12   7   6       19.89       32.15      7.38 o
  -9   8   6      187.19      189.75     11.29 o
  -8   8   6       46.75       34.92      5.91 o
  -7   8   6        7.69        4.89      2.70 o
  -6   8   6      140.45      124.52      6.07 o
  -5   8   6       74.09       74.55      4.82 o
  -4   8   6       42.33       43.09      3.83 o
  -3   8   6       31.63       31.20      3.39 o
  -2   8   6       52.71       56.24      3.89 o
  -1   8   6     1568.64     1508.21     20.67 o
   0   8   6      520.33      522.47     10.35 o
   1   8   6        7.54        7.43      2.04 o
   2   8   6       22.54       22.63      2.82 o
   3   8   6      101.22       96.75      4.57 o
   4   8   6       45.19       39.16      3.01 o
   5   8   6       78.26       74.34      5.25 o
   6   8   6       28.79       29.34      3.63 o
   7   8   6      131.66      141.66      6.43 o
   8   8   6      270.23      257.03     13.44 o
   9   8   6       32.80       39.27      5.30 o
  10   8   6        3.09       -3.15      3.15 o
  11   8   6        2.79        5.82      6.65 o
  12   8   6      116.97      132.86     11.75 o
  -9   9   6      104.67      132.23     10.16 o
  -8   9   6        4.57        0.52      3.92 o
  -7   9   6        0.35       -2.81      2.92 o
  -6   9   6        0.37       -1.08      2.55 o
  -5   9   6       29.94       36.01      3.92 o
  -4   9   6       21.74       13.91      3.00 o
  -3   9   6       26.38       27.07      3.38 o
  -2   9   6      783.07      721.66     14.44 o
  -1   9   6       95.93       93.15      4.92 o
   0   9   6      595.39      525.49     10.00 o
   1   9   6       78.41       67.36      4.10 o
   2   9   6       78.53       75.32      4.63 o
   3   9   6      244.99      229.12      7.11 o
   4   9   6      117.01      110.63      4.77 o
   5   9   6       47.37       48.84      3.52 o
   6   9   6       80.24       82.73      5.33 o
   7   9   6       68.71       72.84      5.21 o
   8   9   6      153.95      164.32      7.42 o
   9   9   6       20.84       18.05      4.59 o
  10   9   6       58.13       63.20     12.38 o
  11   9   6        6.76        5.53      5.46 o
  12   9   6      138.22      146.58     18.80 o
  -8  10   6       33.68       38.67      6.55 o
  -7  10   6      250.46      278.09      9.72 o
  -6  10   6       60.17       60.08      5.73 o
  -5  10   6       17.77       19.20      3.95 o
  -4  10   6       17.52       18.38      3.89 o
  -3  10   6      157.35      167.71      6.93 o
  -2  10   6      106.32       91.73      5.31 o
  -1  10   6      523.02      469.08     10.34 o
   0  10   6      196.39      185.84      6.65 o
   1  10   6       21.38       24.29      3.16 o
   2  10   6       65.19       64.13      4.73 o
   3  10   6        0.30       -0.80      2.13 o
   4  10   6      158.88      141.67      7.41 o
   5  10   6      191.44      169.78      7.47 o
   6  10   6        7.57        4.02      3.04 o
   7  10   6       37.79       34.92      4.38 o
   8  10   6       19.65       18.85      3.83 o
   9  10   6       41.53       52.42      7.56 o
  10  10   6       81.61       39.83     41.75 o
  11  10   6        2.04       -6.11      6.11 o
  -7  11   6        7.62        9.00      3.51 o
  -6  11   6       13.15       13.27      4.09 o
  -5  11   6       44.34       37.53      4.99 o
  -4  11   6       89.50       97.85      6.83 o
  -3  11   6       78.72       99.69      6.57 o
  -2  11   6       59.95       57.73      5.27 o
  -1  11   6      138.84      130.21      6.38 o
   0  11   6       24.13       19.98      3.35 o
   1  11   6       26.17       30.36      3.58 o
   2  11   6      245.32      213.63      8.04 o
   3  11   6       31.64       30.28      3.93 o
   4  11   6       89.94       94.72      6.22 o
   5  11   6       92.49       89.09      6.07 o
   6  11   6      129.69      117.71      6.89 o
   7  11   6        1.32        2.40      3.45 o
   8  11   6       17.71       12.76      4.10 o
   9  11   6       32.37       25.99      6.38 o
  10  11   6      304.48      353.28     26.70 o
  -5  12   6       72.94       79.14      6.89 o
  -4  12   6       76.32       78.02      6.64 o
  -3  12   6        1.93        5.91      3.28 o
  -2  12   6       87.99       95.01      6.75 o
  -1  12   6      198.96      210.64      8.94 o
   0  12   6      124.81      126.24      7.07 o
   1  12   6        2.22        1.01      3.22 o
   2  12   6       53.19       57.18      5.92 o
   3  12   6       56.15       52.59      5.68 o
   4  12   6       75.79       80.40      9.68 o
   5  12   6      194.23      151.20      8.94 o
   6  12   6        2.66        4.92      3.79 o
   7  12   6       43.36       28.28      7.46 o
   8  12   6      207.77      215.03     13.67 o
   9  12   6       23.57       25.44      6.85 o
  -4  13   6        0.38        1.33      3.31 o
  -3  13   6       69.96       85.22      7.70 o
  -2  13   6       27.31       34.76      5.11 o
  -1  13   6       63.63       60.21      5.86 o
   0  13   6       74.52       71.51      6.05 o
   1  13   6       25.45       37.27      5.68 o
   2  13   6        5.78        9.43      3.89 o
   3  13   6      100.43       97.04      9.89 o
   4  13   6      134.75      142.41     11.67 o
   5  13   6       63.33       68.94      7.00 o
   6  13   6       14.22       10.05      4.23 o
   7  13   6       27.04       28.16      7.09 o
   8  13   6       34.36       48.17      8.63 o
  -1  14   6       61.28       61.12      6.23 o
   0  14   6        0.08       -2.09      2.92 o
   1  14   6      119.75      125.36     10.41 o
   2  14   6       55.26       57.44      8.92 o
   3  14   6       38.58       35.35      7.61 o
   4  14   6       24.56       17.64      6.28 o
   5  14   6       89.01      108.36     11.20 o
   6  14   6        3.33        5.11      5.21 o
  -4 -12   7       74.81       67.57     10.01 o
  -3 -12   7       26.39       36.61      9.99 o
  -2 -12   7      161.17      155.71     13.37 o
  -1 -12   7       13.57       20.53      7.14 o
  -7 -11   7        0.22        4.98      5.10 o
  -6 -11   7       23.41       16.86      6.69 o
  -5 -11   7       36.95       43.91      8.18 o
  -4 -11   7       65.43       65.34      9.21 o
  -3 -11   7       95.50       87.83     10.18 o
  -2 -11   7      106.60       89.17     10.33 o
  -1 -11   7       48.35       45.09      8.64 o
   0 -11   7      156.95      174.29     13.45 o
   1 -11   7       93.19      103.00     11.11 o
   2 -11   7        0.48       -3.26      4.89 o
   3 -11   7        8.56        5.11      5.81 o
  -8 -10   7       25.67       27.51     10.14 o
  -7 -10   7       49.50       69.17      9.15 o
  -6 -10   7       95.78      105.06     10.21 o
  -5 -10   7      111.45      124.19     11.09 o
  -4 -10   7        1.03       -0.93      4.08 o
  -3 -10   7       11.10        9.05      4.25 o
  -2 -10   7      617.60      625.62     25.92 o
  -1 -10   7        9.69       12.95      4.76 o
   0 -10   7       28.66       25.14      5.25 o
   1 -10   7      186.12      173.45     18.42 o
   2 -10   7      349.32      347.04     19.07 o
   3 -10   7       47.28       51.90      7.07 o
   4 -10   7       11.61       10.27      4.69 o
   5 -10   7       22.33       25.57      5.92 o
  -9  -9   7        0.51        0.72      4.89 o
  -8  -9   7        0.57       -2.54      3.78 o
  -7  -9   7      100.74       90.35      7.21 o
  -6  -9   7      515.76      468.50     18.06 o
  -5  -9   7       37.95       28.61      5.30 o
  -4  -9   7       33.70       22.08      4.84 o
  -3  -9   7       16.24       13.74      4.36 o
  -2  -9   7       66.92       80.40      6.96 o
  -1  -9   7      122.99      112.58      7.79 o
   0  -9   7        0.06       -2.79      2.79 o
   1  -9   7      131.02      121.71      7.12 o
   2  -9   7      199.61      200.30     10.11 o
   3  -9   7      102.59      109.31      9.67 o
   4  -9   7        7.46        4.65      4.04 o
   5  -9   7        5.46        7.79      4.79 o
   6  -9   7       12.93       15.60      5.36 o
 -10  -8   7       79.07       85.96      9.84 o
  -9  -8   7      120.86      127.37     10.94 o
  -8  -8   7      230.87      239.41     13.25 o
  -7  -8   7        0.69       -2.28      3.10 o
  -6  -8   7       22.51       21.02      3.80 o
  -5  -8   7      434.42      429.46     14.61 o
  -4  -8   7      185.01      181.98      9.19 o
  -3  -8   7        0.92        2.40      3.18 o
  -2  -8   7       82.33       69.39      6.22 o
  -1  -8   7       98.23       88.74      6.67 o
   0  -8   7      151.02      160.18      8.03 o
   1  -8   7       57.75       51.08      5.36 o
   2  -8   7       12.95       13.18      3.37 o
   3  -8   7        3.77        6.60      3.65 o
   4  -8   7      274.59      276.93     11.86 o
   5  -8   7       16.69       15.25      4.84 o
   6  -8   7       34.08       34.11      7.39 o
   7  -8   7       33.93       48.87      7.05 o
 -11  -7   7       10.50       19.44      6.72 o
 -10  -7   7        9.14        5.62      5.39 o
  -9  -7   7        4.10        1.15      4.52 o
  -8  -7   7      218.29      231.82     12.59 o
  -7  -7   7        4.59        3.31      2.76 o
  -6  -7   7       51.03       44.46      4.44 o
  -5  -7   7      181.46      193.01      7.34 o
  -4  -7   7       50.96       25.95      3.42 o
  -3  -7   7        6.27       11.28      2.63 o
  -2  -7   7       32.40       32.25      4.52 o
  -1  -7   7        0.04       -0.85      1.94 o
   0  -7   7      258.03      250.35      7.74 o
   1  -7   7       11.68        9.07      2.47 o
   2  -7   7       21.71       22.99      3.02 o
   3  -7   7       64.95       58.10      4.68 o
   4  -7   7       29.67       32.13      5.11 o
   5  -7   7        7.30        5.18      3.99 o
   6  -7   7        1.70        6.01      4.26 o
   7  -7   7       60.43       50.71      6.70 o
   8  -7   7       26.57       35.68      6.52 o
 -11  -6   7        2.63        5.08      5.17 o
 -10  -6   7      180.79      181.83     12.59 o
  -9  -6   7      186.22      181.12     11.78 o
  -8  -6   7        0.22       -1.29      2.84 o
  -7  -6   7        5.52        6.71      2.85 o
  -6  -6   7      340.79      331.64      9.12 o
  -5  -6   7       70.00       80.31      5.00 o
  -4  -6   7       24.11       20.21      3.15 o
  -3  -6   7       36.24       50.62      3.95 o
  -2  -6   7      388.04      426.64     12.83 o
  -1  -6   7       84.61       78.05      3.11 o
   0  -6   7      163.62      138.09      9.97 o
   1  -6   7      398.57      370.78      7.78 o
   2  -6   7      132.35      141.64      5.33 o
   3  -6   7        7.64        6.48      2.26 o
   4  -6   7       19.68       25.21      3.59 o
   5  -6   7      568.88      563.94     15.29 o
   6  -6   7      129.55      115.91      8.19 o
   7  -6   7      125.33      127.11      8.83 o
   8  -6   7       25.82       19.04      5.23 o
   9  -6   7      155.04      156.02     10.38 o
 -12  -5   7        1.24       -4.62      4.62 o
 -11  -5   7      151.74      166.28     12.61 o
 -10  -5   7       15.47       11.42      5.43 o
  -9  -5   7      105.62       99.60      9.11 o
  -8  -5   7      235.99      227.85      9.94 o
  -7  -5   7        1.76        0.71      2.36 o
  -6  -5   7      177.85      181.73      6.93 o
  -5  -5   7     1054.33      999.12     32.00 o
  -4  -5   7        3.68        6.13      2.29 o
  -3  -5   7        5.03        4.98      1.84 o
  -2  -5   7      700.82      729.61      7.57 o
  -1  -5   7       74.50       69.71      2.65 o
   0  -5   7      617.56      608.32      9.68 o
   1  -5   7      229.94      238.03      5.87 o
   2  -5   7      167.39      154.98      5.04 o
   3  -5   7      434.96      429.86      9.41 o
   4  -5   7      341.67      345.46      7.38 o
   5  -5   7      134.34      133.94      6.08 o
   6  -5   7      255.14      231.90     10.40 o
   7  -5   7      561.80      526.46     15.36 o
   8  -5   7      187.91      171.30      9.79 o
   9  -5   7       29.53       25.51      5.63 o
  10  -5   7        1.26        2.99      5.28 o
 -12  -4   7        2.82        6.36      5.57 o
 -11  -4   7       12.31        5.65      5.09 o
 -10  -4   7       74.11       74.67      8.63 o
  -9  -4   7       39.65       40.97      5.39 o
  -8  -4   7       14.67       13.29      3.68 o
  -7  -4   7      479.88      466.78     10.06 o
  -6  -4   7        3.17        2.67      2.29 o
  -5  -4   7      252.52      224.70      7.86 o
  -4  -4   7        0.09       -1.09      1.42 o
  -3  -4   7        0.20       -0.35      1.44 o
  -2  -4   7       73.35       64.84      2.60 o
  -1  -4   7       78.27      105.98     15.80 o
   0  -4   7      115.72      141.18      4.32 o
   1  -4   7        7.61        6.52      1.69 o
   2  -4   7      100.71      109.35      3.97 o
   3  -4   7      383.14      350.75      5.50 o
   4  -4   7       65.87       66.95      2.93 o
   5  -4   7      725.44      710.09      8.48 o
   6  -4   7      608.64      619.37     11.81 o
   7  -4   7        4.38        4.36      2.82 o
   8  -4   7        4.48        7.78      4.00 o
   9  -4   7        0.40        1.46      3.83 o
  10  -4   7        4.28        4.92      5.25 o
 -12  -3   7        7.33        9.74      4.75 o
 -11  -3   7      260.16      301.09     15.79 o
 -10  -3   7       25.49       11.04      5.12 o
  -9  -3   7        3.18        2.01      3.03 o
  -8  -3   7       54.85       55.50      6.42 o
  -7  -3   7     1179.26     1167.56     32.11 o
  -6  -3   7     1068.22     1009.95     13.48 o
  -5  -3   7      479.91      500.84      9.43 o
  -4  -3   7     1039.15     1010.04     11.27 o
  -3  -3   7      530.67      527.52      9.43 o
  -2  -3   7      152.93      145.26      3.36 o
  -1  -3   7      118.56      138.36      4.56 o
   0  -3   7      353.96      321.01      5.57 o
   1  -3   7      438.65      443.22      6.35 o
   2  -3   7      893.48      894.48      8.77 o
   3  -3   7       34.20       30.30      1.85 o
   4  -3   7      353.84      327.03      5.55 o
   5  -3   7      425.96      419.61      9.34 o
   6  -3   7        8.44        5.54      1.95 o
   7  -3   7       83.57       84.16      5.34 o
   8  -3   7      135.13      128.79      6.66 o
   9  -3   7      173.39      191.01      8.27 o
  10  -3   7       20.89       30.66      5.40 o
  11  -3   7        7.28        6.84      5.43 o
 -12  -2   7       35.11       40.41      6.58 o
 -11  -2   7        3.39        2.58      4.82 o
 -10  -2   7       42.92       44.33      7.31 o
  -9  -2   7       20.68       13.82      4.00 o
  -8  -2   7       34.94       33.82      3.44 o
  -7  -2   7      429.59      412.04      8.61 o
  -6  -2   7      568.20      571.97      8.01 o
  -5  -2   7     1105.90     1103.23     11.90 o
  -4  -2   7      375.34      375.18      5.36 o
  -3  -2   7      974.95     1075.02      8.83 o
  -2  -2   7      148.50      155.43      3.38 o
  -1  -2   7      523.70      565.76      7.83 o
   0  -2   7      437.08      397.71      5.65 o
   1  -2   7     3764.19     3941.79     31.12 o
   2  -2   7      667.45      707.92      6.65 o
   3  -2   7       11.60        9.23      1.01 o
   4  -2   7      138.42      138.23      2.95 o
   5  -2   7      234.21      256.32      4.41 o
   6  -2   7      140.78      141.09      3.85 o
   7  -2   7       56.93       50.93      3.33 o
   8  -2   7        0.83       -0.45      2.44 o
   9  -2   7       37.98       28.42     10.00 o
  10  -2   7       23.13       16.58      3.93 o
  11  -2   7        5.17        4.87      4.01 o
 -12  -1   7       23.74       18.33      7.74 o
 -11  -1   7       24.83       21.67      7.56 o
 -10  -1   7      298.63      275.33     11.71 o
  -9  -1   7      250.42      246.45      8.31 o
  -8  -1   7       22.51       16.26      2.95 o
  -7  -1   7       97.93       96.88      5.44 o
  -6  -1   7      187.83      172.42      4.72 o
  -5  -1   7       99.16       90.14      3.19 o
  -4  -1   7      182.35      174.41      4.68 o
  -3  -1   7      432.31      473.88      8.60 o
  -2  -1   7     1322.47     1383.75      9.55 o
  -1  -1   7     2311.95     2391.75     27.57 o
   0  -1   7       18.43       25.36      1.35 o
   1  -1   7        0.02        0.00      0.59 o
   2  -1   7      422.24      450.70      6.20 o
   3  -1   7     1472.12     1477.97     19.12 o
   4  -1   7      108.86      100.42      4.19 o
   5  -1   7       83.63       77.09      2.38 o
   6  -1   7        0.33        0.26      1.11 o
   7  -1   7        3.87        3.60      1.50 o
   8  -1   7       84.36       85.21      5.24 o
   9  -1   7        5.35        8.59      3.13 o
  10  -1   7        5.80        1.71      3.07 o
  11  -1   7        8.30       14.93      4.62 o
  12  -1   7       48.86       66.83      7.21 o
 -12   0   7       21.96       17.31      6.83 o
 -11   0   7        1.21       -1.88      4.50 o
 -10   0   7        2.23        1.35      3.28 o
  -9   0   7      440.67      429.49      9.98 o
  -8   0   7       77.70       67.76      5.26 o
  -7   0   7       10.32       10.29      2.46 o
  -6   0   7      122.75      136.76      4.31 o
  -5   0   7       46.82       53.14      2.51 o
  -4   0   7       32.74       59.15      2.47 o
  -3   0   7       91.29      102.82      3.18 o
  -2   0   7       95.35      137.28      3.04 o
  -1   0   7       43.89       37.77      1.65 o
   0   0   7       43.95       36.98      1.61 o
   1   0   7       91.84       93.35      4.23 o
   2   0   7      345.70      391.85      6.12 o
   3   0   7      905.50      890.58     10.04 o
   4   0   7       99.24      119.03      4.30 o
   5   0   7      362.36      384.61      4.55 o
   6   0   7       54.50       54.16      2.42 o
   7   0   7       20.75       24.61      2.12 o
   8   0   7       25.33       33.77      4.98 o
   9   0   7       14.22       16.71      3.20 o
  10   0   7       84.96       71.12      9.89 o
  11   0   7       50.96       33.33     13.66 o
  12   0   7      257.18      293.77     19.46 o
 -12   1   7      105.78      114.27     11.60 o
 -11   1   7      227.31      220.88     10.67 o
 -10   1   7       16.77       15.21      4.10 o
  -9   1   7       75.90       70.40      5.21 o
  -8   1   7      143.48      107.51      8.93 o
  -7   1   7      548.72      489.01     11.08 o
  -6   1   7       33.34       21.85      6.36 o
  -5   1   7       85.28       63.63     19.26 o
  -4   1   7       33.39       25.85      8.37 o
  -3   1   7      810.65      771.18     10.14 o
  -2   1   7      110.78      175.41      4.60 o
  -1   1   7       57.79       53.21      2.50 o
   0   1   7      835.84      938.36     30.34 o
   1   1   7      457.55      433.26      4.59 o
   2   1   7       12.04        7.00      1.50 o
   3   1   7      343.25      347.36      6.69 o
   4   1   7      415.29      408.27      7.74 o
   5   1   7      388.27      418.77      6.58 o
   6   1   7       54.66       38.54      2.23 o
   7   1   7        1.43        0.57      1.36 o
   8   1   7        0.20       -1.45      1.59 o
   9   1   7        0.03       -2.19      2.19 o
  10   1   7       52.70       60.20      4.98 o
  11   1   7        0.15        1.33      5.09 o
  12   1   7       23.55       23.71      7.01 o
 -12   2   7       45.04       51.85      6.90 o
 -11   2   7      206.39      221.72     14.19 o
 -10   2   7       22.77       16.07      4.44 o
  -9   2   7       81.87       81.66      5.72 o
  -8   2   7       19.24       18.33      3.31 o
  -7   2   7      572.97      551.15     11.58 o
  -6   2   7      337.54      309.24      7.40 o
  -5   2   7       40.15       47.99      3.15 o
  -4   2   7        7.90        3.24      1.44 o
  -3   2   7     2759.24     2690.08     27.76 o
  -2   2   7      833.42      942.64      9.44 o
  -1   2   7     1327.71     1454.12     47.41 o
   0   2   7       63.54       62.46      2.51 o
   1   2   7       17.21        3.28      0.87 o
   2   2   7      675.71      685.27      9.64 o
   3   2   7      433.34      419.55      4.15 o
   4   2   7      193.75      215.78      3.56 o
   5   2   7      353.13      332.33      4.97 o
   6   2   7      467.92      484.18      6.67 o
   7   2   7      335.95      344.13      6.49 o
   8   2   7        3.15        0.37      1.34 o
   9   2   7      135.93      125.68      5.10 o
  10   2   7      352.30      342.49     10.59 o
  11   2   7       99.36       88.08      9.51 o
  12   2   7        1.86       -3.48      4.86 o
 -12   3   7       18.41       15.73      5.28 o
 -11   3   7        3.13        2.84      3.79 o
 -10   3   7        0.44        1.49      3.35 o
  -9   3   7       58.59       62.79      5.33 o
  -8   3   7        0.54        0.66      2.23 o
  -7   3   7        0.81       -0.16      2.14 o
  -6   3   7        0.24        0.97      1.91 o
  -5   3   7        4.24        1.97      1.65 o
  -4   3   7      655.47      600.12      9.18 o
  -3   3   7      732.77      696.75      7.76 o
  -2   3   7        0.03        1.41      1.10 o
  -1   3   7      768.94      677.20    128.29 o
   0   3   7     2130.38     2232.20     33.13 o
   1   3   7        2.13       14.70      1.35 o
   2   3   7      544.69      589.82      8.88 o
   3   3   7       47.69       45.66      2.47 o
   4   3   7        0.02        0.30      1.13 o
   5   3   7      213.02      205.97      3.36 o
   6   3   7      819.39      820.82      8.66 o
   7   3   7      493.20      438.31     10.29 o
   8   3   7       41.30       53.04      3.32 o
   9   3   7        1.72        2.33      1.94 o
  10   3   7      523.40      539.51     14.06 o
  11   3   7        4.74        7.29      5.46 o
  12   3   7       48.09       63.95      9.20 o
  13   3   7       53.57       58.23      9.99 o
 -11   4   7       10.26       15.21      4.95 o
 -10   4   7       72.77       68.06      7.01 o
  -9   4   7      359.01      388.53     13.42 o
  -8   4   7        2.73        6.57      2.90 o
  -7   4   7        3.26        6.78      2.72 o
  -6   4   7       32.71       33.29      3.39 o
  -5   4   7      868.36      810.47     15.18 o
  -4   4   7      402.70      392.31     12.40 o
  -3   4   7      565.62      512.59      9.34 o
  -2   4   7      549.76      540.46      7.31 o
  -1   4   7     1187.22     1173.79     14.31 o
   0   4   7     1585.23     1517.95     11.65 o
   1   4   7       65.20       60.82      2.73 o
   2   4   7        8.88       11.32      1.73 o
   3   4   7      438.10      451.88      7.40 o
   4   4   7     1302.17     1382.05     15.60 o
   5   4   7      570.35      572.05      8.98 o
   6   4   7      303.37      317.51      5.75 o
   7   4   7      112.09      105.51      4.01 o
   8   4   7      442.30      432.49     12.27 o
   9   4   7       10.25       11.09      3.54 o
  10   4   7        9.27        9.46      3.95 o
  11   4   7        9.85       17.10      6.03 o
  12   4   7       97.73      103.36     10.55 o
  13   4   7       88.66      108.54     11.82 o
 -11   5   7       56.46       61.80      7.45 o
 -10   5   7        6.33        6.06      3.97 o
  -9   5   7        8.62        8.48      5.59 o
  -8   5   7       34.75       40.01      4.61 o
  -7   5   7       94.98       86.03      4.71 o
  -6   5   7       83.79       65.73      3.82 o
  -5   5   7       90.72      102.13      4.80 o
  -4   5   7       87.20       86.88      4.28 o
  -3   5   7        0.34       -0.43      1.32 o
  -2   5   7       77.43       62.69      3.07 o
  -1   5   7     1389.19     1380.13     21.80 o
   0   5   7      970.55      975.17     17.24 o
   1   5   7       10.46       10.97      1.69 o
   2   5   7        8.76        6.86      0.96 o
   3   5   7       40.15       37.24      2.85 o
   4   5   7      296.95      287.59      8.36 o
   5   5   7      478.52      441.77      8.55 o
   6   5   7      430.63      448.30     14.51 o
   7   5   7      117.27      105.66      5.22 o
   8   5   7      150.63      175.48      6.71 o
   9   5   7        0.04        0.40      2.68 o
  10   5   7        4.53       -0.86      2.92 o
  11   5   7        1.22        0.85      4.62 o
  12   5   7       14.58       11.34      6.07 o
 -10   6   7       93.97       87.08      8.36 o
  -9   6   7       68.29       72.18      7.32 o
  -8   6   7        4.28        3.34      3.47 o
  -7   6   7       64.13       66.81      4.14 o
  -6   6   7     1151.29     1110.84     14.38 o
  -5   6   7       83.05       49.02     17.69 o
  -4   6   7      659.03      632.58     10.80 o
  -3   6   7      115.18       99.82      4.50 o
  -2   6   7     1289.03     1191.68     23.23 o
  -1   6   7       10.07       12.62      1.87 o
   0   6   7        7.69        8.95      1.69 o
   1   6   7      150.80      141.74      4.27 o
   2   6   7      117.43       97.18      3.98 o
   3   6   7      409.89      442.10      9.85 o
   4   6   7        3.79        8.82      2.01 o
   5   6   7       36.49       36.08      3.31 o
   6   6   7      895.26      927.63     15.31 o
   7   6   7      392.04      385.97      9.38 o
   8   6   7      478.68      489.15     12.85 o
   9   6   7        1.94        0.40      2.95 o
  10   6   7      129.77      142.06      8.30 o
  11   6   7       13.76       12.12      5.96 o
  12   6   7        7.49       14.05      6.40 o
 -10   7   7       38.38       31.01      6.13 o
  -9   7   7        0.08        2.51      3.83 o
  -8   7   7       81.63       75.31      7.31 o
  -7   7   7      136.20      131.65      6.18 o
  -6   7   7       14.55       13.55      2.89 o
  -5   7   7      105.01       99.64      5.18 o
  -4   7   7      247.30      237.88      7.17 o
  -3   7   7      227.91      216.88      6.60 o
  -2   7   7      837.62      758.92     13.04 o
  -1   7   7        9.66        8.97      2.14 o
   0   7   7        0.53       -1.38      1.38 o
   1   7   7        2.98        1.35      1.56 o
   2   7   7      430.24      410.01      9.04 o
   3   7   7        4.06        3.83      1.54 o
   4   7   7      553.52      616.06     15.32 o
   5   7   7       20.66       19.20      2.62 o
   6   7   7      105.97      107.16      8.40 o
   7   7   7      181.97      167.75      7.86 o
   8   7   7       15.31       16.60      3.87 o
   9   7   7       47.85       49.04      5.52 o
  10   7   7       44.43       48.38      5.66 o
  11   7   7       97.30      106.59     12.86 o
  12   7   7       10.52        8.98      5.94 o
  -9   8   7      102.21      111.15      9.27 o
  -8   8   7      429.45      450.75     15.77 o
  -7   8   7       33.77       43.43      4.43 o
  -6   8   7        0.47        0.90      2.18 o
  -5   8   7      172.68      176.92      6.80 o
  -4   8   7      211.63      218.37      7.23 o
  -3   8   7       33.94       42.93      3.72 o
  -2   8   7      209.75      204.85      6.63 o
  -1   8   7        3.94        4.10      2.11 o
   0   8   7      530.88      538.35      9.55 o
   1   8   7       31.98       28.72      3.17 o
   2   8   7      484.89      440.43     15.52 o
   3   8   7       43.77       45.05      3.39 o
   4   8   7      162.06      179.68      5.48 o
   5   8   7       16.87       16.45      3.11 o
   6   8   7       30.78       34.48      3.77 o
   7   8   7      266.88      253.83      9.86 o
   8   8   7        0.54       -0.04      2.89 o
   9   8   7        9.54        7.91      3.68 o
  10   8   7        9.82        7.50      3.94 o
  11   8   7      116.99      150.17     12.27 o
  12   8   7        6.16       13.26      6.75 o
  -8   9   7      151.46      160.71      9.06 o
  -7   9   7      119.22      109.94      9.38 o
  -6   9   7       45.31       41.11      4.83 o
  -5   9   7       26.48       23.14      3.97 o
  -4   9   7       69.11       67.73      4.77 o
  -3   9   7        0.06        0.70      2.00 o
  -2   9   7       40.32       33.24      3.52 o
  -1   9   7      383.92      351.68      8.61 o
   0   9   7       93.45       96.12      4.90 o
   1   9   7      121.64      115.83      5.68 o
   2   9   7        0.32       -0.80      1.89 o
   3   9   7       27.24       39.18      4.57 o
   4   9   7      648.87      602.20     16.55 o
   5   9   7      667.66      624.69     19.22 o
   6   9   7        0.08       -2.16      2.16 o
   7   9   7       12.49        8.71      2.88 o
   8   9   7      155.08      146.99      8.51 o
   9   9   7      476.42      501.79     14.86 o
  10   9   7       55.04       50.25      7.79 o
  11   9   7        1.16       -3.70      4.81 o
  -7  10   7        0.04        3.77      3.27 o
  -6  10   7      103.81      114.88      7.37 o
  -5  10   7        2.16        3.31      2.90 o
  -4  10   7       96.29       98.83      6.48 o
  -3  10   7       31.83       34.17      3.94 o
  -2  10   7       29.48       31.16      3.67 o
  -1  10   7       11.29       15.36      3.03 o
   0  10   7      280.96      269.46      9.84 o
   1  10   7       46.43       43.24      4.29 o
   2  10   7       12.45       13.95      2.94 o
   3  10   7       35.44       40.08      3.87 o
   4  10   7       47.28       35.83      4.21 o
   5  10   7      340.07      357.75     10.43 o
   6  10   7       19.81       21.83      3.76 o
   7  10   7        2.78       -1.47      2.57 o
   8  10   7       24.49       28.75      4.25 o
   9  10   7       44.66       50.39      7.81 o
  10  10   7        0.07       -4.29      4.29 o
  11  10   7        9.20       -6.27      6.62 o
  -6  11   7      199.61      210.44      9.88 o
  -5  11   7       48.70       43.46      5.31 o
  -4  11   7       35.25       39.84      5.03 o
  -3  11   7        2.23        4.55      2.86 o
  -2  11   7       39.73       38.85      4.72 o
  -1  11   7     1222.99     1159.68     19.38 o
   0  11   7      180.16      165.40      6.83 o
   1  11   7        2.02        1.80      2.74 o
   2  11   7       81.80       78.88      5.46 o
   3  11   7      203.67      215.33     10.13 o
   4  11   7      162.56      145.14      8.70 o
   5  11   7        0.82        1.56      2.79 o
   6  11   7       74.53       79.45      5.90 o
   7  11   7      153.88      162.65     15.31 o
   8  11   7      183.41      202.81     10.35 o
   9  11   7       20.92       14.36      6.18 o
  10  11   7        0.29       -3.26      7.23 o
  -5  12   7        0.00        1.44      3.37 o
  -4  12   7        7.64        9.60      3.68 o
  -3  12   7       36.18       28.45      4.61 o
  -2  12   7       18.63       20.32      4.20 o
  -1  12   7       31.78       37.88      7.58 o
   0  12   7       17.67       13.33      3.57 o
   1  12   7      113.89      118.67      8.13 o
   2  12   7       88.59       83.19      6.80 o
   3  12   7      150.47      152.43     11.27 o
   4  12   7        3.37       -0.83      4.27 o
   5  12   7       23.70       26.17      5.14 o
   6  12   7        0.00       -1.89      3.26 o
   7  12   7       71.77       75.08      7.23 o
   8  12   7       51.03       67.79      7.21 o
   9  12   7      104.64       99.25     10.52 o
  -3  13   7      120.47      147.40      8.65 o
  -2  13   7        6.07       13.67      4.00 o
  -1  13   7        3.62        0.34      3.08 o
   0  13   7       59.58       58.24      5.69 o
   1  13   7      176.75      182.20      9.84 o
   2  13   7       71.87       82.11      9.39 o
   3  13   7       43.03       43.17      8.48 o
   4  13   7        5.55        5.78      4.90 o
   5  13   7       39.32       41.84      6.11 o
   6  13   7        0.88        0.53      3.52 o
   7  13   7      120.09      118.39     11.86 o
   8  13   7        2.18        6.00      5.73 o
  -1  14   7       86.80       93.47      7.27 o
   0  14   7        0.19       -1.16      3.03 o
   1  14   7       27.53       31.82      7.69 o
   2  14   7        6.08        0.40      5.53 o
   3  14   7        2.00        2.13      5.03 o
   4  14   7       16.40       13.90      6.07 o
   5  14   7        1.46        0.95      3.98 o
   6  14   7       31.62       29.49      7.63 o
  -6 -11   8       38.97       41.26      8.25 o
  -5 -11   8       10.00        1.62      5.20 o
  -4 -11   8       26.13       34.88      8.12 o
  -3 -11   8       79.02       85.43     10.66 o
  -2 -11   8        4.25       -4.52      4.57 o
  -1 -11   8        4.86        8.09      6.15 o
   0 -11   8       20.80       23.35      7.16 o
   1 -11   8       70.35       80.21     10.79 o
  -7 -10   8       39.35       49.27      8.41 o
  -6 -10   8        0.91        6.22      5.46 o
  -5 -10   8      101.43      101.75     10.32 o
  -4 -10   8       23.36       21.56      6.81 o
  -3 -10   8       12.13       16.55      6.20 o
  -2 -10   8        0.05        5.27      4.14 o
  -1 -10   8      143.36      139.91     10.22 o
   0 -10   8       32.73       31.78      7.30 o
   1 -10   8       92.73      103.74     10.97 o
   2 -10   8       27.27       23.47      7.25 o
   3 -10   8        0.01       -1.25      3.68 o
   4 -10   8       13.09       18.81      5.58 o
  -9  -9   8       62.89       62.51     13.04 o
  -8  -9   8        1.09        2.70      6.57 o
  -7  -9   8        1.24       -3.20      4.01 o
  -6  -9   8      246.78      253.94     21.83 o
  -5  -9   8      397.04      369.64     16.82 o
  -4  -9   8       97.81       87.33      7.44 o
  -3  -9   8        7.45        3.28      3.57 o
  -2  -9   8        9.88       11.78      4.44 o
  -1  -9   8      451.75      464.89     23.90 o
   0  -9   8       41.54       33.63      5.38 o
   1  -9   8        0.50       -0.02      4.06 o
   2  -9   8       35.99       46.96      5.96 o
   3  -9   8       86.85       92.34     11.54 o
   4  -9   8       13.00       18.66      5.32 o
   5  -9   8        0.02       -3.54      3.54 o
 -10  -8   8       45.35       38.18      7.94 o
  -9  -8   8       25.24       27.16      6.71 o
  -8  -8   8      155.49      168.54     11.84 o
  -7  -8   8       43.37       33.04      5.28 o
  -6  -8   8      114.16      116.59      8.08 o
  -5  -8   8      100.97       84.00      7.16 o
  -4  -8   8      161.04      148.67      8.70 o
  -3  -8   8      291.03      261.28     10.80 o
  -2  -8   8       58.28       46.14      5.35 o
  -1  -8   8        9.20       10.94      3.92 o
   0  -8   8       21.87       19.97      4.42 o
   1  -8   8      211.79      218.04      8.17 o
   2  -8   8      159.17      144.05      8.58 o
   3  -8   8      222.53      226.43     13.16 o
   4  -8   8       19.52       17.44      4.85 o
   5  -8   8       24.00       29.97      5.87 o
   6  -8   8       17.46       23.51      5.82 o
   7  -8   8       58.62       61.71      7.92 o
 -10  -7   8        1.00        0.32      4.70 o
  -9  -7   8       10.11       12.36      5.51 o
  -8  -7   8       18.13       23.47      9.07 o
  -7  -7   8      150.61      169.70      7.72 o
  -6  -7   8       44.99       42.07      4.56 o
  -5  -7   8       65.66       68.75      5.13 o
  -4  -7   8      297.97      279.13     15.31 o
  -3  -7   8       19.35       31.54      4.58 o
  -2  -7   8        7.30       12.02      3.60 o
  -1  -7   8       17.57       16.89      3.77 o
   0  -7   8       11.85       17.81      3.18 o
   1  -7   8      406.09      396.88      9.97 o
   2  -7   8      668.33      677.43     24.43 o
   3  -7   8        2.23        0.91      3.43 o
   4  -7   8      161.43      173.56      9.54 o
   5  -7   8      170.22      155.79      9.89 o
   6  -7   8       12.83       10.13      4.73 o
   7  -7   8       66.47       61.18      7.50 o
   8  -7   8       18.32       12.50      5.52 o
 -11  -6   8        5.58       -1.89      4.75 o
 -10  -6   8       24.17       27.05      7.95 o
  -9  -6   8       40.82       37.65      6.90 o
  -8  -6   8       39.13       41.10     14.80 o
  -7  -6   8      142.43      136.87      6.76 o
  -6  -6   8       36.50       40.87      4.30 o
  -5  -6   8       95.46       92.32      5.34 o
  -4  -6   8       28.34       26.88      3.95 o
  -3  -6   8      354.01      351.64      8.24 o
  -2  -6   8      103.40       75.73      5.80 o
  -1  -6   8      141.94      106.96      5.13 o
   0  -6   8       22.25       22.88      2.77 o
   1  -6   8      343.37      337.05      7.52 o
   2  -6   8      166.23      175.09      5.76 o
   3  -6   8       10.64        5.55      2.61 o
   4  -6   8       20.83       22.71      4.75 o
   5  -6   8       60.40       72.12      6.87 o
   6  -6   8        8.78       14.28      4.86 o
   7  -6   8       19.83       19.92      5.43 o
   8  -6   8       12.51       11.13      5.14 o
   9  -6   8       12.15       17.79      5.39 o
 -11  -5   8       13.75       12.27      6.60 o
 -10  -5   8       45.85       53.02      9.40 o
  -9  -5   8      223.16      227.43     12.93 o
  -8  -5   8       56.97       60.71      5.99 o
  -7  -5   8       34.97       40.22      4.11 o
  -6  -5   8      142.31      146.00      6.51 o
  -5  -5   8       24.48       25.60      3.39 o
  -4  -5   8      365.56      333.54     10.89 o
  -3  -5   8       34.26       35.42      3.23 o
  -2  -5   8       74.63       88.47      3.16 o
  -1  -5   8      120.39      101.70      5.05 o
   0  -5   8      136.22      132.39      4.80 o
   1  -5   8       96.88       90.49      4.07 o
   2  -5   8        1.72       -0.10      1.72 o
   3  -5   8      128.32      120.56      4.60 o
   4  -5   8      285.90      270.35      7.81 o
   5  -5   8      176.69      173.05      9.21 o
   6  -5   8      311.08      307.62     11.86 o
   7  -5   8      126.87      105.83      8.09 o
   8  -5   8       69.12       73.48      7.47 o
   9  -5   8       36.22       38.88      6.50 o
 -12  -4   8      106.39      107.17     11.46 o
 -11  -4   8        8.73        3.62      5.00 o
 -10  -4   8       17.94       19.24      6.07 o
  -9  -4   8       20.28       30.40      6.07 o
  -8  -4   8      178.35      171.50      8.77 o
  -7  -4   8       11.06       11.15      2.94 o
  -6  -4   8        8.80       10.32      2.85 o
  -5  -4   8      231.62      221.88      7.11 o
  -4  -4   8      151.70      152.23      5.73 o
  -3  -4   8       52.23       47.48      3.11 o
  -2  -4   8      204.92      213.11      4.85 o
  -1  -4   8        2.28        1.47      1.52 o
   0  -4   8      888.53      838.33     11.56 o
   1  -4   8       22.74       16.86      2.11 o
   2  -4   8        0.00        0.25      1.42 o
   3  -4   8      371.18      365.60      6.56 o
   4  -4   8      593.53      586.65     10.42 o
   5  -4   8        6.51        9.26      3.75 o
   6  -4   8       65.68       58.71      6.14 o
   7  -4   8      115.26      117.88      8.02 o
   8  -4   8      184.15      174.40      9.83 o
   9  -4   8      116.70      120.61      8.92 o
  10  -4   8        2.89        0.45      3.94 o
 -12  -3   8       27.40       23.38      7.27 o
 -11  -3   8      133.77      156.47     12.44 o
 -10  -3   8       51.80       48.05      7.55 o
  -9  -3   8        4.75        2.44      3.16 o
  -8  -3   8       13.81       13.02      3.79 o
  -7  -3   8      689.70      697.51     11.95 o
  -6  -3   8      763.32      713.88     16.41 o
  -5  -3   8      101.09       97.29      5.01 o
  -4  -3   8      152.41      163.09      5.14 o
  -3  -3   8      152.60      167.70      3.80 o
  -2  -3   8      338.21      346.18      5.15 o
  -1  -3   8       11.89       13.49      1.78 o
   0  -3   8       10.07        6.88      1.56 o
   1  -3   8       31.82       36.75      2.35 o
   2  -3   8      291.68      327.15      5.48 o
   3  -3   8        6.49        5.13      1.36 o
   4  -3   8       16.94       19.46      1.62 o
   5  -3   8       27.93       29.09      2.37 o
   6  -3   8      445.15      444.60     10.74 o
   7  -3   8        8.42        9.80      3.00 o
   8  -3   8       14.93        4.96      3.78 o
   9  -3   8        4.26        0.09      3.73 o
  10  -3   8       64.58       43.74     26.79 o
  11  -3   8       10.30       18.34      6.68 o
 -12  -2   8       24.04       22.19      5.84 o
 -11  -2   8      189.25      228.11     25.53 o
 -10  -2   8      166.69      160.78     11.45 o
  -9  -2   8       12.95        9.44      3.64 o
  -8  -2   8       27.38       31.29      4.61 o
  -7  -2   8      180.04      171.60      5.88 o
  -6  -2   8     2513.58     2432.25     29.06 o
  -5  -2   8      336.01      343.99      8.11 o
  -4  -2   8       88.66       85.20      3.09 o
  -3  -2   8       57.17       55.24      2.55 o
  -2  -2   8     3141.46     3058.81    125.77 o
  -1  -2   8      567.79      606.20      6.24 o
   0  -2   8       20.81       20.57      2.10 o
   1  -2   8       97.21       94.93      3.00 o
   2  -2   8      791.93      763.60      6.90 o
   3  -2   8      950.34      982.86     14.66 o
   4  -2   8      147.50      137.12      5.72 o
   5  -2   8       55.85       57.93      2.08 o
   6  -2   8      304.90      285.35      5.74 o
   7  -2   8      751.15      797.51     13.46 o
   8  -2   8       26.76       26.83      3.82 o
   9  -2   8       78.92       81.36      5.77 o
  10  -2   8      230.12      258.24      9.69 o
  11  -2   8        1.44        6.05      5.26 o
 -12  -1   8       12.72       24.21      7.17 o
 -11  -1   8       25.89       22.81      5.39 o
 -10  -1   8      103.76       98.55     12.02 o
  -9  -1   8       42.04       39.31      5.22 o
  -8  -1   8      175.91      185.08      6.83 o
  -7  -1   8      198.39      199.69      6.64 o
  -6  -1   8        0.66        0.21      1.52 o
  -5  -1   8        0.10        1.52      1.79 o
  -4  -1   8      459.37      488.07      8.07 o
  -3  -1   8      283.97      282.41      4.91 o
  -2  -1   8      125.52      122.69      3.23 o
  -1  -1   8       38.28       45.22      2.27 o
   0  -1   8     1247.73     1378.82     19.73 o
   1  -1   8      605.24      685.94      5.37 o
   2  -1   8      146.57      134.06      3.69 o
   3  -1   8      245.83      273.50     10.71 o
   4  -1   8      386.18      374.98      8.60 o
   5  -1   8       55.91       43.58     12.19 o
   6  -1   8       43.10       44.69      4.91 o
   7  -1   8       41.37       32.38      6.92 o
   8  -1   8      115.13      101.48     13.06 o
   9  -1   8       10.85       11.27      3.20 o
  10  -1   8        3.99        1.12      2.83 o
  11  -1   8       42.13       66.61      7.99 o
 -12   0   8       20.77       17.12      6.83 o
 -11   0   8       73.37       82.54      9.85 o
 -10   0   8       33.35       30.62      4.25 o
  -9   0   8      171.64      161.38      7.13 o
  -8   0   8      489.33      494.78     11.09 o
  -7   0   8        0.01        1.15      1.87 o
  -6   0   8        1.48        0.68      1.48 o
  -5   0   8      258.90      255.79      6.76 o
  -4   0   8     1766.34     1790.83     21.08 o
  -3   0   8      592.58      633.43      7.61 o
  -2   0   8        0.05        0.86      0.85 o
  -1   0   8      254.92      288.03      4.49 o
   0   0   8      939.33      897.15      7.13 o
   1   0   8      662.82      646.03      8.81 o
   2   0   8      499.15      571.09      7.70 o
   3   0   8      419.44      468.86      7.49 o
   4   0   8      531.17      520.07      8.49 o
   5   0   8       17.54       17.58      2.54 o
   6   0   8        8.30        5.17      1.15 o
   7   0   8        0.14       -1.31      1.39 o
   8   0   8       21.06       28.19      3.55 o
   9   0   8        0.06       -1.87      1.87 o
  10   0   8       34.63       34.59      4.31 o
  11   0   8       79.03       86.28      9.48 o
  12   0   8       32.62       50.91      8.81 o
 -12   1   8       26.22       31.11      8.08 o
 -11   1   8      113.30      111.90     14.05 o
 -10   1   8       12.46        7.84      3.42 o
  -9   1   8      385.34      293.59     25.39 o
  -8   1   8       87.33       75.57      5.00 o
  -7   1   8        5.59        3.36      2.13 o
  -6   1   8      268.03      230.42      5.72 o
  -5   1   8      118.95      128.24      5.03 o
  -4   1   8     1011.30     1048.00     13.64 o
  -3   1   8      428.74      506.19     10.60 o
  -2   1   8     2745.87     2853.58     30.96 o
  -1   1   8     1060.34     1151.44      9.66 o
   0   1   8      418.13      372.19     26.13 o
   1   1   8      583.93      587.74      5.71 o
   2   1   8       27.56       51.43      3.60 o
   3   1   8      440.31      484.45      8.22 o
   4   1   8       81.73       96.46      3.98 o
   5   1   8     1023.86     1002.08     15.27 o
   6   1   8      182.19      165.18      3.49 o
   7   1   8        8.07        5.98      1.46 o
   8   1   8       23.59       32.71      3.57 o
   9   1   8      201.75      188.51     11.37 o
  10   1   8        5.14        8.38      4.04 o
  11   1   8       12.95        6.84      5.47 o
  12   1   8       16.36       12.76      6.48 o
 -12   2   8       10.85        7.97      4.43 o
 -11   2   8       96.92       97.46      8.20 o
 -10   2   8      259.84      277.47     12.27 o
  -9   2   8        2.41       -1.60      2.37 o
  -8   2   8       93.45       84.57      5.52 o
  -7   2   8        1.49        3.05      2.02 o
  -6   2   8      377.79      350.63      8.03 o
  -5   2   8      198.88      203.86      6.49 o
  -4   2   8      366.51      402.50      7.48 o
  -3   2   8      986.55      995.08     15.22 o
  -2   2   8        9.21        0.10      1.16 o
  -1   2   8        5.88       17.41      1.88 o
   0   2   8        0.15        0.17      0.83 o
   1   2   8      265.47      324.73      4.63 o
   2   2   8      350.02      337.74      7.78 o
   3   2   8      465.85      470.29      4.77 o
   4   2   8      273.28      291.09      3.90 o
   5   2   8      146.62      155.99      3.34 o
   6   2   8       31.51       23.80      1.93 o
   7   2   8      468.82      459.64      5.89 o
   8   2   8        3.66        5.77      1.97 o
   9   2   8       75.44       63.09      4.58 o
  10   2   8       17.43       15.22      4.39 o
  11   2   8       40.34       44.57     10.04 o
  12   2   8       24.38       30.07      7.46 o
 -11   3   8        6.78        1.61      3.70 o
 -10   3   8      134.14      127.79     11.90 o
  -9   3   8        6.63        3.38      3.26 o
  -8   3   8        6.85        0.97      2.43 o
  -7   3   8       83.31       65.41      4.75 o
  -6   3   8       69.26       81.45      4.99 o
  -5   3   8      178.14      172.08      5.72 o
  -4   3   8       15.82        8.37      1.77 o
  -3   3   8       94.57       91.76      3.27 o
  -2   3   8        1.51       -0.09      1.15 o
  -1   3   8     1898.79     1662.77    239.07 o
   0   3   8      291.89      407.77      9.70 o
   1   3   8      344.79      378.70      5.29 o
   2   3   8      894.21      898.18     10.08 o
   3   3   8      393.70      343.97      5.80 o
   4   3   8       27.65       21.02      1.96 o
   5   3   8       71.79       68.55      2.07 o
   6   3   8      131.70      143.83      3.82 o
   7   3   8      370.80      403.70      6.70 o
   8   3   8      363.27      372.79      7.39 o
   9   3   8        0.83        0.67      3.00 o
  10   3   8       14.53       10.99      4.77 o
  11   3   8      235.61      231.73     13.81 o
  12   3   8      125.66      148.22     12.37 o
 -11   4   8       25.10       32.71      6.01 o
 -10   4   8       58.63       63.85      7.00 o
  -9   4   8       68.93       78.30      6.99 o
  -8   4   8       91.21       75.23      5.56 o
  -7   4   8       48.75       51.27      4.60 o
  -6   4   8      118.83      120.88      5.48 o
  -5   4   8      116.62      110.84      5.56 o
  -4   4   8      276.46      239.77      6.44 o
  -3   4   8      103.50      122.40      4.63 o
  -2   4   8        0.50        1.01      1.46 o
  -1   4   8       52.30       47.04      2.99 o
   0   4   8      459.79      465.03      7.40 o
   1   4   8       31.87       21.64      1.92 o
   2   4   8       27.67       29.40      2.36 o
   3   4   8      345.28      351.52      6.68 o
   4   4   8       90.64       90.85      3.83 o
   5   4   8     1772.03     1766.11     26.56 o
   6   4   8     2178.66     2094.31     41.32 o
   7   4   8        0.58       -1.82      1.82 o
   8   4   8       25.25       24.77      3.83 o
   9   4   8      301.29      286.18      9.99 o
  10   4   8       41.85       32.15      4.97 o
  11   4   8       14.60       16.90      6.37 o
  12   4   8        1.47       -0.64      6.19 o
 -11   5   8      158.10      155.40     10.53 o
 -10   5   8        0.58        0.93      3.74 o
  -9   5   8       47.86       41.07      5.85 o
  -8   5   8      358.84      350.06     12.67 o
  -7   5   8      213.32      220.46      8.42 o
  -6   5   8       30.19       34.01      3.96 o
  -5   5   8     1077.81     1098.81     12.77 o
  -4   5   8      996.19     1001.99     12.74 o
  -3   5   8      929.05      873.47     11.43 o
  -2   5   8       43.19       39.31      2.65 o
  -1   5   8       53.11       40.04      2.51 o
   0   5   8      698.28      701.78     11.01 o
   1   5   8        0.37       11.38      1.71 o
   2   5   8      221.81      208.36      5.24 o
   3   5   8      234.79      255.50      6.37 o
   4   5   8      307.70      299.30      6.91 o
   5   5   8     1095.67     1062.03     14.86 o
   6   5   8      368.55      391.16     11.00 o
   7   5   8       71.11       78.82      4.64 o
   8   5   8      139.58      127.57      6.18 o
   9   5   8      255.91      260.30      9.86 o
  10   5   8        5.11       12.39      5.58 o
  11   5   8        0.78        3.27      5.06 o
  12   5   8        0.00       -2.01      5.00 o
 -10   6   8       46.36       44.92      6.73 o
  -9   6   8      273.01      314.22     13.17 o
  -8   6   8        7.56        6.48      3.66 o
  -7   6   8        0.27       -1.59      1.59 o
  -6   6   8       16.39       16.11      2.63 o
  -5   6   8      637.75      598.39     12.68 o
  -4   6   8     3185.30     2970.93     27.69 o
  -3   6   8       12.01        7.22      2.18 o
  -2   6   8       40.53       38.11      3.13 o
  -1   6   8      250.55      224.29      5.47 o
   0   6   8      153.45      163.54      4.92 o
   1   6   8       18.38       30.27      2.41 o
   2   6   8        6.18        4.77      1.47 o
   3   6   8        0.18        1.91      1.68 o
   4   6   8       14.74       10.07      2.33 o
   5   6   8       57.61       52.01      3.83 o
   6   6   8       21.68       22.18      3.04 o
   7   6   8      673.18      669.57     12.60 o
   8   6   8       78.08       68.57      5.68 o
   9   6   8      123.63      132.28      7.80 o
  10   6   8       49.01       52.85      7.75 o
  11   6   8       12.74       11.23      5.87 o
  12   6   8        9.25       17.52      6.85 o
 -10   7   8       46.60       41.99      6.75 o
  -9   7   8      125.26      128.96      9.38 o
  -8   7   8        1.21        3.75      3.38 o
  -7   7   8        3.01        1.99      2.33 o
  -6   7   8        9.53       11.19      2.82 o
  -5   7   8      125.51      139.50      5.96 o
  -4   7   8       87.22       82.71      4.77 o
  -3   7   8      750.90      755.02     11.94 o
  -2   7   8       52.44       45.21      3.58 o
  -1   7   8     2084.95     1939.89     27.56 o
   0   7   8      190.05      212.38      7.41 o
   1   7   8        1.72        1.84      1.60 o
   2   7   8      385.07      394.00      9.76 o
   3   7   8      468.55      470.00      8.55 o
   4   7   8      389.75      407.15      8.36 o
   5   7   8        2.15        0.30      2.09 o
   6   7   8       38.33       39.87      4.49 o
   7   7   8      203.55      212.99      8.91 o
   8   7   8      421.80      418.75     12.51 o
   9   7   8        0.29       -2.32      2.78 o
  10   7   8       13.47       13.22      5.82 o
  11   7   8       76.03       87.96     14.60 o
  12   7   8       23.42       28.72      7.54 o
  -9   8   8        0.98        4.27      4.03 o
  -8   8   8        4.43       10.34      4.57 o
  -7   8   8      136.69      135.08      6.59 o
  -6   8   8       48.08       33.96      4.19 o
  -5   8   8      257.52      261.78      8.18 o
  -4   8   8      150.04      152.40      6.32 o
  -3   8   8        6.69        2.93      2.27 o
  -2   8   8       15.49        7.26      2.40 o
  -1   8   8       16.00       13.00      2.57 o
   0   8   8      265.13      275.33      7.14 o
   1   8   8       12.17        9.64      2.46 o
   2   8   8       37.43       40.80      3.36 o
   3   8   8      434.91      424.40     16.99 o
   4   8   8       47.41       44.25      4.15 o
   5   8   8       91.77       71.46      4.85 o
   6   8   8       37.48       33.09      7.43 o
   7   8   8       56.18       54.71      5.49 o
   8   8   8       34.21       31.61      4.85 o
   9   8   8        1.47        1.54      3.31 o
  10   8   8        5.07        3.59      5.10 o
  11   8   8       58.82       64.49      9.02 o
  12   8   8      107.21      120.56     12.11 o
  -8   9   8        7.24        7.49      3.91 o
  -7   9   8      166.84      157.86      8.17 o
  -6   9   8       94.98       97.05      6.51 o
  -5   9   8       56.02       66.10      5.51 o
  -4   9   8       32.98       29.53      3.65 o
  -3   9   8      406.46      381.02      9.58 o
  -2   9   8        2.25        2.31      2.22 o
  -1   9   8      542.27      523.47     17.29 o
   0   9   8       16.35        9.41      2.50 o
   1   9   8      316.86      307.75      8.49 o
   2   9   8      145.44      136.08      5.75 o
   3   9   8       35.78       36.18      3.34 o
   4   9   8       62.62       54.77      4.59 o
   5   9   8        0.48        0.36      2.45 o
   6   9   8        4.14        0.43      2.43 o
   7   9   8       37.74       34.14      4.81 o
   8   9   8       28.10       28.73      4.95 o
   9   9   8       38.01       41.13      5.63 o
  10   9   8       21.98       28.41      5.46 o
  11   9   8       66.79       65.45      9.49 o
  -7  10   8       90.68      116.68      7.65 o
  -6  10   8       56.81       60.94      5.85 o
  -5  10   8       36.94       45.23      5.14 o
  -4  10   8        0.08       -0.39      2.54 o
  -3  10   8      228.38      237.90      8.10 o
  -2  10   8      241.24      229.41      8.14 o
  -1  10   8       53.34       61.89      4.95 o
   0  10   8        3.20        5.53      2.40 o
   1  10   8      398.13      410.47     10.31 o
   2  10   8      143.65      141.89      6.32 o
   3  10   8      142.05      138.51      7.97 o
   4  10   8        8.27        6.59      2.97 o
   5  10   8        4.12        5.01      2.94 o
   6  10   8       11.99       11.01      3.27 o
   7  10   8        1.06        0.29      2.66 o
   8  10   8       40.25       48.53      5.99 o
   9  10   8       38.68       38.47      7.52 o
  10  10   8      113.46      123.17     11.39 o
  11  10   8       20.08       15.83      6.64 o
  -6  11   8      147.27      154.56      8.68 o
  -5  11   8      148.29      171.78     10.97 o
  -4  11   8       70.14       71.31      6.18 o
  -3  11   8        4.05        9.35      3.28 o
  -2  11   8        6.75        3.67      2.93 o
  -1  11   8      193.68      196.68     10.87 o
   0  11   8      368.42      363.45     14.05 o
   1  11   8      230.06      219.09      8.38 o
   2  11   8        0.46       -0.70      2.28 o
   3  11   8       52.39       58.28      6.17 o
   4  11   8      303.79      338.50     10.96 o
   5  11   8      128.65      103.46      6.61 o
   6  11   8        5.02        6.09      3.18 o
   7  11   8        0.54       -1.34      3.28 o
   8  11   8       31.15       42.58      5.97 o
   9  11   8       88.99      102.24     10.34 o
  10  11   8        0.73        0.47      5.60 o
  -5  12   8       32.95       29.12      5.08 o
  -4  12   8       40.25       46.25      5.72 o
  -3  12   8        2.22        1.33      3.02 o
  -2  12   8        0.07       -2.56      2.56 o
  -1  12   8      128.97      149.79      7.96 o
   0  12   8        5.54        4.33      3.08 o
   1  12   8        0.66        2.27      3.43 o
   2  12   8      222.26      208.26     13.09 o
   3  12   8       76.03       64.94     15.28 o
   4  12   8      537.62      567.80     16.57 o
   5  12   8      197.70      170.83      9.78 o
   6  12   8        2.58        1.09      3.60 o
   7  12   8       94.13       89.11      7.83 o
   8  12   8       65.99       72.49      7.37 o
   9  12   8       21.67       16.78      6.59 o
  -3  13   8        8.22       10.69      4.08 o
  -2  13   8      127.28      122.99      7.87 o
  -1  13   8       30.08       35.64      4.90 o
   0  13   8        8.17        5.22      3.72 o
   1  13   8       76.37       64.13      8.86 o
   2  13   8      132.21      128.55     12.92 o
   3  13   8        0.00        2.74      4.25 o
   4  13   8       68.99       50.97      6.58 o
   5  13   8       40.43       45.62      6.29 o
   6  13   8       95.94      112.28      8.84 o
   7  13   8       49.59       51.05      6.84 o
   8  13   8        0.11       -1.46      4.53 o
  -1  14   8       86.24      102.36      8.04 o
   0  14   8       48.56       51.86      8.90 o
   1  14   8      112.03      112.46     11.28 o
   2  14   8      114.82      103.38     10.98 o
   3  14   8       14.23       22.09      6.86 o
   4  14   8       30.41       42.89      9.62 o
   5  14   8       32.48       44.33      6.69 o
  -4 -11   9        2.64        8.29      6.42 o
  -3 -11   9       42.31       36.96      8.39 o
  -2 -11   9       38.38       21.44      7.37 o
  -1 -11   9       10.29       10.10      6.58 o
  -6 -10   9      124.62      141.16     12.27 o
  -5 -10   9        9.93        9.88      5.83 o
  -4 -10   9        0.16       -0.66      4.59 o
  -3 -10   9        7.26       17.15      6.45 o
  -2 -10   9      294.18      298.76     26.85 o
  -1 -10   9        2.52        5.52      5.76 o
   0 -10   9        0.17        1.44      4.95 o
   1 -10   9        1.46        5.77      5.74 o
   2 -10   9      205.08      199.76     14.97 o
   3 -10   9       86.13       86.65     16.35 o
  -8  -9   9       57.37       56.30     12.58 o
  -7  -9   9        3.17        6.14      6.60 o
  -6  -9   9        4.96        4.70      5.22 o
  -5  -9   9        4.63       18.58      6.37 o
  -4  -9   9       18.02       21.26      5.18 o
  -3  -9   9       74.59       82.72      7.37 o
  -2  -9   9        9.33        9.62      4.28 o
  -1  -9   9        8.66        1.57      4.66 o
   0  -9   9      313.96      287.18     22.47 o
   1  -9   9        5.19        8.80      5.69 o
   2  -9   9       45.97       38.48      8.04 o
   3  -9   9       49.07       46.81      6.46 o
   4  -9   9      145.12      172.08     10.64 o
   5  -9   9       19.92       17.45      5.35 o
  -9  -8   9        4.76       -2.09      6.06 o
  -8  -8   9      116.86      143.88     17.22 o
  -7  -8   9       10.02        3.68      4.95 o
  -6  -8   9        0.47        3.13      4.62 o
  -5  -8   9      102.01      104.39      7.95 o
  -4  -8   9      100.51       82.09      7.20 o
  -3  -8   9       56.14       47.81      5.80 o
  -2  -8   9       17.37       13.01      4.26 o
  -1  -8   9       30.68       30.16      4.91 o
   0  -8   9      276.10      283.13     11.14 o
   1  -8   9       41.81       37.92      5.28 o
   2  -8   9       11.68       12.95      4.47 o
   3  -8   9        0.10       -1.08      3.38 o
   4  -8   9      229.61      230.56     11.54 o
   5  -8   9        0.32        2.42      4.29 o
   6  -8   9        0.52       -0.61      4.32 o
 -10  -7   9       73.12       76.94      9.55 o
  -9  -7   9      255.88      277.34     14.89 o
  -8  -7   9        0.08        1.17      4.31 o
  -7  -7   9       19.33       16.83      4.53 o
  -6  -7   9      407.35      389.01     13.21 o
  -5  -7   9      150.66      158.14      8.92 o
  -4  -7   9        2.44        0.92      3.26 o
  -3  -7   9      127.91      107.85      7.35 o
  -2  -7   9      438.18      396.95     17.75 o
  -1  -7   9       22.37       26.29      4.40 o
   0  -7   9       14.08       10.30      2.93 o
   1  -7   9        6.50        6.74      2.83 o
   2  -7   9        0.02       -2.38      2.83 o
   3  -7   9       19.73       10.18      4.21 o
   4  -7   9       26.93       22.18      5.21 o
   5  -7   9       38.05       45.97      6.38 o
   6  -7   9      169.44      162.56     10.17 o
   7  -7   9       61.53       69.77      7.91 o
 -10  -6   9      120.85      129.38     11.23 o
  -9  -6   9        0.02       -2.47      4.21 o
  -8  -6   9        0.79       -3.30      3.30 o
  -7  -6   9       19.75       22.88      3.90 o
  -6  -6   9      195.56      201.33      8.57 o
  -5  -6   9      402.82      402.78      9.99 o
  -4  -6   9       50.05       30.95      5.28 o
  -3  -6   9       33.86       38.58      4.83 o
  -2  -6   9       27.05       19.25      3.90 o
  -1  -6   9       39.32       45.59      3.38 o
   0  -6   9       90.45       86.62      4.84 o
   1  -6   9       31.07       26.32      4.65 o
   2  -6   9      392.97      401.55      9.74 o
   3  -6   9        0.08        1.29      3.40 o
   4  -6   9        0.11       -0.61      3.28 o
   5  -6   9       18.65       19.33      4.95 o
   6  -6   9        7.85        0.41      3.89 o
   7  -6   9       11.16        4.46      4.48 o
   8  -6   9      125.97      146.39     10.25 o
 -11  -5   9        5.06        2.83      5.11 o
 -10  -5   9       15.64       19.40      6.24 o
  -9  -5   9        3.26        0.71      4.03 o
  -8  -5   9       97.84       96.63      9.32 o
  -7  -5   9       23.59       17.51      3.49 o
  -6  -5   9        2.87        3.37      2.49 o
  -5  -5   9       15.79       16.17      3.12 o
  -4  -5   9      241.79      263.65      7.60 o
  -3  -5   9        9.00       12.45      2.57 o
  -2  -5   9        2.08        7.96      1.98 o
  -1  -5   9       38.85       28.00      2.78 o
   0  -5   9        0.39        2.76      1.80 o
   1  -5   9      499.47      492.91      8.46 o
   2  -5   9      239.49      238.59      7.35 o
   3  -5   9        6.23        3.09      3.22 o
   4  -5   9        0.97        2.97      3.40 o
   5  -5   9        2.88        4.44      3.91 o
   6  -5   9       17.10       24.58      5.15 o
   7  -5   9       83.88       93.18      7.96 o
   8  -5   9      146.73      152.23     10.53 o
   9  -5   9       18.43       16.95      5.59 o
 -11  -4   9       26.86       22.17      6.80 o
 -10  -4   9       15.21       28.03      6.83 o
  -9  -4   9        0.20        1.60      4.12 o
  -8  -4   9      113.37      113.41     10.82 o
  -7  -4   9       40.79       34.46      3.94 o
  -6  -4   9      295.19      289.86      8.43 o
  -5  -4   9      256.94      248.40      7.62 o
  -4  -4   9      461.56      454.95      9.40 o
  -3  -4   9      549.51      563.28     12.03 o
  -2  -4   9       44.44       32.11      4.16 o
  -1  -4   9      342.97      368.54      6.96 o
   0  -4   9      307.46      312.56      6.42 o
   1  -4   9      514.58      565.73      8.28 o
   2  -4   9     1057.39     1045.69     17.16 o
   3  -4   9      227.50      229.79      6.43 o
   4  -4   9        4.60        4.22      3.12 o
   5  -4   9      162.74      159.47      8.69 o
   6  -4   9       41.23       37.85      5.67 o
   7  -4   9       22.73       23.98      5.04 o
   8  -4   9       15.38       15.75      4.99 o
   9  -4   9      404.03      407.79     14.85 o
  10  -4   9       22.27        9.52      5.07 o
 -11  -3   9        9.02        7.63      5.39 o
 -10  -3   9      175.62      173.95     12.44 o
  -9  -3   9        0.02        4.07      4.17 o
  -8  -3   9       26.74       24.96      4.59 o
  -7  -3   9       19.94       16.70      3.10 o
  -6  -3   9      459.68      445.18     17.67 o
  -5  -3   9      451.93      458.85      9.65 o
  -4  -3   9      116.61      115.20      3.64 o
  -3  -3   9     1047.34     1074.13     13.78 o
  -2  -3   9      107.63      106.20     13.66 o
  -1  -3   9      136.69      154.90      4.53 o
   0  -3   9      299.29      281.21      5.75 o
   1  -3   9        3.53        0.28      1.20 o
   2  -3   9      312.68      319.68      5.43 o
   3  -3   9        7.08        4.79      1.21 o
   4  -3   9        6.74        6.47      3.28 o
   5  -3   9      193.48      179.19      8.41 o
   6  -3   9      485.51      479.70     13.64 o
   7  -3   9       21.81       20.30      4.60 o
   8  -3   9      146.53      140.88      9.02 o
   9  -3   9       27.76       27.74      5.57 o
  10  -3   9        8.39        9.01      4.77 o
 -12  -2   9      107.62      106.43      9.35 o
 -11  -2   9        8.33        7.41      5.76 o
 -10  -2   9      179.94      169.78     12.26 o
  -9  -2   9      111.39      114.54      9.59 o
  -8  -2   9       25.99       24.92      4.45 o
  -7  -2   9        5.06        5.93      2.92 o
  -6  -2   9       15.81       13.54      2.88 o
  -5  -2   9      491.13      470.76      7.42 o
  -4  -2   9     2326.99     2319.69     20.93 o
  -3  -2   9       63.13       74.61      3.10 o
  -2  -2   9      589.11      651.63     10.78 o
  -1  -2   9      944.21      894.39     16.08 o
   0  -2   9       52.28       69.22      2.95 o
   1  -2   9       13.41       18.33      1.68 o
   2  -2   9        0.28       -0.30      0.90 o
   3  -2   9      380.09      329.41      9.65 o
   4  -2   9      585.63      617.34     13.98 o
   5  -2   9      172.41      161.58      5.85 o
   6  -2   9      621.44      637.48     11.83 o
   7  -2   9       55.94       51.69      4.45 o
   8  -2   9        1.00        0.32      3.32 o
   9  -2   9        0.12       -3.13      3.13 o
  10  -2   9       11.55        8.18      4.55 o
  11  -2   9      105.44       83.45     15.85 o
 -12  -1   9       30.47       33.00      9.22 o
 -11  -1   9        5.84       15.43      4.92 o
 -10  -1   9       64.53       65.42      8.47 o
  -9  -1   9        0.80        1.17      3.00 o
  -8  -1   9       43.09       36.73      4.78 o
  -7  -1   9      363.15      328.51      8.40 o
  -6  -1   9      297.12      308.86      7.96 o
  -5  -1   9      759.42      810.00     14.23 o
  -4  -1   9      148.55      157.46      5.01 o
  -3  -1   9      290.27      287.96      6.86 o
  -2  -1   9       98.55       81.27     15.60 o
  -1  -1   9     1266.78     1264.46      9.71 o
   0  -1   9       14.59       17.39      3.10 o
   1  -1   9        8.74        9.07      1.28 o
   2  -1   9      121.65      126.44      3.62 o
   3  -1   9     1020.05     1023.52     22.75 o
   4  -1   9      425.18      312.72     87.06 o
   5  -1   9       28.32       24.21      3.63 o
   6  -1   9       24.76       27.67      3.14 o
   7  -1   9        0.62        1.89      2.16 o
   8  -1   9      165.00      153.29     13.17 o
   9  -1   9        1.73        0.36      2.56 o
  10  -1   9       23.62       15.68      7.69 o
  11  -1   9       22.94       24.97     11.31 o
 -12   0   9      127.92      131.54     12.54 o
 -11   0   9       33.23       45.89      7.96 o
 -10   0   9      135.43      126.96      9.05 o
  -9   0   9        6.67        8.77      2.82 o
  -8   0   9      190.52      185.02      7.21 o
  -7   0   9      800.63      736.90     19.97 o
  -6   0   9      123.35      104.00      4.31 o
  -5   0   9      350.55      355.47      6.96 o
  -4   0   9      448.58      452.15      7.24 o
  -3   0   9     1333.94     1340.76     14.62 o
  -2   0   9        5.85        2.92      1.05 o
  -1   0   9       95.03       88.59      2.85 o
   0   0   9      939.22     1003.76     10.98 o
   1   0   9      279.20      254.85     30.41 o
   2   0   9     1078.07     1101.59     11.13 o
   3   0   9      284.62      282.32      6.22 o
   4   0   9      481.88      471.41     10.28 o
   5   0   9      765.46      747.51     11.18 o
   6   0   9      471.17      457.28     10.36 o
   7   0   9        0.86       -1.48      2.00 o
   8   0   9        0.01        0.94      2.34 o
   9   0   9       14.10       16.25      3.46 o
  10   0   9        8.75        7.86      3.88 o
  11   0   9        2.75        0.39      4.65 o
 -12   1   9        0.23        1.25      5.07 o
 -11   1   9       63.42       61.73      8.92 o
 -10   1   9      406.78      400.20     16.99 o
  -9   1   9       42.74       42.74      4.62 o
  -8   1   9        2.27        2.77      2.19 o
  -7   1   9       56.12       56.85      4.35 o
  -6   1   9       95.53       94.94      4.20 o
  -5   1   9       12.01       10.27      1.97 o
  -4   1   9     1097.60     1091.22     16.50 o
  -3   1   9      681.43      708.39     10.48 o
  -2   1   9      170.51      183.55      5.15 o
  -1   1   9        5.51        7.79      1.41 o
   0   1   9      356.85      398.83      6.14 o
   1   1   9      187.31      125.12      2.95 o
   2   1   9      114.37       89.39      4.01 o
   3   1   9       23.57       23.82      2.49 o
   4   1   9       57.87       59.96      3.51 o
   5   1   9      652.90      645.34     10.12 o
   6   1   9     1262.91     1250.32     17.45 o
   7   1   9       43.85       57.62      4.16 o
   8   1   9       19.11       19.01      3.14 o
   9   1   9      102.74      100.06      5.82 o
  10   1   9       81.81      108.40      8.74 o
  11   1   9       36.85       39.42      7.52 o
  12   1   9        0.04       -0.55      5.36 o
 -11   2   9       19.36       23.77      5.18 o
 -10   2   9       71.42       64.62      7.03 o
  -9   2   9      175.37      162.30      8.80 o
  -8   2   9       91.04       94.64      5.86 o
  -7   2   9      274.57      245.98      7.46 o
  -6   2   9        1.38       -1.76      1.76 o
  -5   2   9       53.89       43.56      3.57 o
  -4   2   9        5.89        1.98      1.55 o
  -3   2   9        1.58        2.31      1.61 o
  -2   2   9       25.73       31.28      2.55 o
  -1   2   9      106.50      113.73     13.41 o
   0   2   9       68.79       96.09      3.12 o
   1   2   9     1257.68     1231.80     12.79 o
   2   2   9      282.75      266.49      4.03 o
   3   2   9       75.43       84.54      2.10 o
   4   2   9      128.76      123.59      4.63 o
   5   2   9       68.78       67.11      2.53 o
   6   2   9        0.61       -0.87      1.05 o
   7   2   9        8.98        5.94      1.74 o
   8   2   9        2.66        0.73      2.90 o
   9   2   9       19.06       23.12      4.48 o
  10   2   9      123.58      137.01      8.49 o
  11   2   9        2.02        2.20      5.02 o
  12   2   9       12.96       11.45      6.67 o
 -11   3   9       43.73       39.83      6.17 o
 -10   3   9        7.48        9.30      4.16 o
  -9   3   9      350.34      367.34     17.46 o
  -8   3   9        4.25        2.48      2.58 o
  -7   3   9      115.80       95.28      5.70 o
  -6   3   9       28.81       27.58      3.47 o
  -5   3   9      365.29      334.98      7.12 o
  -4   3   9      912.40      904.55     11.89 o
  -3   3   9        7.46       13.05      2.03 o
  -2   3   9      136.34      146.20      4.46 o
  -1   3   9       43.89       35.90      2.59 o
   0   3   9     1290.26     1294.47     15.35 o
   1   3   9     1103.94     1197.42     17.42 o
   2   3   9       20.15       22.20      1.60 o
   3   3   9      142.69      156.08      2.61 o
   4   3   9     1431.43     1475.13     19.11 o
   5   3   9        4.68        5.76      1.16 o
   6   3   9      117.84      100.87      3.18 o
   7   3   9      113.57      117.31      5.64 o
   8   3   9       32.56       57.82      5.49 o
   9   3   9      153.86      167.43      8.68 o
  10   3   9        0.52        0.13      3.52 o
  11   3   9       60.21       56.06      8.65 o
  12   3   9       29.72       24.09      7.08 o
 -11   4   9       51.51       58.83      7.17 o
 -10   4   9       30.70       27.29      5.41 o
  -9   4   9       13.03       12.20      4.24 o
  -8   4   9        0.03        1.11      2.51 o
  -7   4   9        1.09       -0.82      2.02 o
  -6   4   9       13.57        6.17      2.35 o
  -5   4   9       91.44       92.99      5.32 o
  -4   4   9       15.84       11.76      2.33 o
  -3   4   9      154.90      139.33      4.49 o
  -2   4   9     1100.76     1052.60     11.78 o
  -1   4   9      548.28      510.68      8.62 o
   0   4   9        3.58        3.29      1.54 o
   1   4   9      561.13      618.93      7.45 o
   2   4   9      196.74      216.57      5.32 o
   3   4   9       40.14       60.79      3.26 o
   4   4   9      718.32      726.44     12.37 o
   5   4   9        2.76        4.27      1.84 o
   6   4   9        4.63        8.50      2.07 o
   7   4   9      368.10      384.42      8.16 o
   8   4   9      711.78      702.52     14.03 o
   9   4   9      184.13      131.88     10.48 o
  10   4   9        8.28        0.45      3.53 o
  11   4   9       22.46       29.69      7.24 o
  12   4   9       59.73       53.97      8.96 o
 -10   5   9      138.76      146.73      9.92 o
  -9   5   9        9.08       14.70      4.52 o
  -8   5   9        1.70       -0.19      3.25 o
  -7   5   9       12.08       15.87      3.16 o
  -6   5   9       22.63       31.85      3.88 o
  -5   5   9        1.20       -0.99      1.81 o
  -4   5   9      347.94      326.95      8.92 o
  -3   5   9      103.92      103.32      5.26 o
  -2   5   9     1871.49     1769.69     24.45 o
  -1   5   9      507.44      512.13      9.17 o
   0   5   9       22.68       18.20      2.31 o
   1   5   9       49.03       42.53      2.87 o
   2   5   9      397.71      379.38      5.82 o
   3   5   9       70.52       81.91      4.04 o
   4   5   9        5.28        4.18      1.89 o
   5   5   9       97.14      104.13      4.71 o
   6   5   9      469.19      484.50      9.34 o
   7   5   9       31.15       40.40      3.55 o
   8   5   9        4.35        4.48      3.00 o
   9   5   9       17.22       14.93      5.63 o
  10   5   9      366.41      309.30     16.00 o
  11   5   9       97.98       88.86      9.93 o
  12   5   9        4.92        2.13      5.46 o
 -10   6   9        7.64       10.17      4.71 o
  -9   6   9       78.38       63.91      7.08 o
  -8   6   9       85.11       90.34      7.58 o
  -7   6   9       21.86       25.55      4.23 o
  -6   6   9       74.34       71.73      4.86 o
  -5   6   9      296.42      288.08      9.21 o
  -4   6   9      230.37      242.95      7.15 o
  -3   6   9       67.35       62.63      3.98 o
  -2   6   9        5.08        1.76      1.86 o
  -1   6   9      230.99      211.13      5.94 o
   0   6   9       43.73       51.64      3.32 o
   1   6   9       96.80       85.61      3.63 o
   2   6   9     1373.90     1342.59     40.07 o
   3   6   9       44.66       38.85      3.31 o
   4   6   9       33.16       40.81      3.42 o
   5   6   9       38.06       40.50      3.57 o
   6   6   9      317.18      309.89      9.40 o
   7   6   9        2.19        6.04      2.46 o
   8   6   9        3.64        0.67      3.27 o
   9   6   9       13.54        5.90      5.04 o
  10   6   9      137.48      146.81     11.72 o
  11   6   9       11.87       32.20      7.32 o
  12   6   9        1.45       -4.99      4.99 o
  -9   7   9      136.20      137.92      9.83 o
  -8   7   9      358.05      339.79     13.60 o
  -7   7   9        1.55        4.32      3.13 o
  -6   7   9        0.00       -0.42      1.83 o
  -5   7   9        6.53        5.67      2.40 o
  -4   7   9     1769.17     1732.81     18.71 o
  -3   7   9      456.64      439.58      9.45 o
  -2   7   9      247.29      234.09      7.60 o
  -1   7   9       22.69       21.10      2.80 o
   0   7   9     1143.40     1112.70     21.08 o
   1   7   9       80.10       86.99      4.36 o
   2   7   9      213.33      231.67      5.44 o
   3   7   9       18.62       14.32      2.45 o
   4   7   9      527.22      513.04     10.42 o
   5   7   9      439.47      429.25     10.78 o
   6   7   9      344.78      337.35     10.66 o
   7   7   9       31.35       35.77      4.57 o
   8   7   9      433.69      427.63     12.66 o
   9   7   9       85.60      103.12      9.63 o
  10   7   9        5.30       -1.54      4.97 o
  11   7   9        6.38        5.40      5.65 o
  12   7   9        6.57       14.64      6.87 o
  -9   8   9      139.36      155.36     10.45 o
  -8   8   9      150.11      149.72      8.68 o
  -7   8   9       53.23       54.65      6.64 o
  -6   8   9       10.04       10.12      2.78 o
  -5   8   9        0.64        1.21      2.23 o
  -4   8   9      429.96      451.78     10.27 o
  -3   8   9        2.46        2.63      2.17 o
  -2   8   9       64.03       59.22      4.24 o
  -1   8   9       70.11       77.39      4.59 o
   0   8   9      990.62      963.34     18.92 o
   1   8   9       26.96       20.52      2.91 o
   2   8   9       14.12       13.68      2.41 o
   3   8   9       30.80       26.08      3.49 o
   4   8   9      362.54      329.78      9.23 o
   5   8   9      488.15      463.11     12.58 o
   6   8   9       21.96       17.12      3.85 o
   7   8   9       67.58       69.80      5.97 o
   8   8   9       17.49       31.91      4.81 o
   9   8   9      107.00       98.44      7.40 o
  10   8   9       28.25       36.33      7.50 o
  11   8   9        0.61       -4.53      4.53 o
  -8   9   9        2.07       -0.89      3.40 o
  -7   9   9       40.23       47.47      7.61 o
  -6   9   9      242.77      258.31      9.83 o
  -5   9   9        2.10        2.15      2.69 o
  -4   9   9       99.30       98.87      5.61 o
  -3   9   9       24.37       26.11      3.49 o
  -2   9   9       73.77       71.46      4.66 o
  -1   9   9       43.89       43.28      3.83 o
   0   9   9       83.70       73.10      4.99 o
   1   9   9        3.61        1.20      2.13 o
   2   9   9       66.83       74.43      4.48 o
   3   9   9      115.18      110.28      6.89 o
   4   9   9      133.90      120.86      6.42 o
   5   9   9       48.24       52.23      4.67 o
   6   9   9        2.80        9.59      3.57 o
   7   9   9       32.12       26.84      4.74 o
   8   9   9       15.20       18.56      4.47 o
   9   9   9        1.57        2.63      3.59 o
  10   9   9       11.08        3.23      5.22 o
  11   9   9       17.18       14.74      6.81 o
  -7  10   9       28.66       32.53      6.32 o
  -6  10   9       47.87       44.05      5.30 o
  -5  10   9       89.58      100.33      6.80 o
  -4  10   9      129.86      138.51      7.60 o
  -3  10   9       25.83       22.38      4.03 o
  -2  10   9      272.78      283.50     10.37 o
  -1  10   9       30.50       26.31      3.52 o
   0  10   9        3.37        2.80      2.50 o
   1  10   9      154.84      151.90      6.70 o
   2  10   9      222.28      220.01      9.77 o
   3  10   9      381.56      364.31     12.27 o
   4  10   9       59.93       57.65      5.06 o
   5  10   9        3.46        3.00      2.72 o
   6  10   9      349.66      365.88     11.01 o
   7  10   9      147.65      135.39      8.52 o
   8  10   9       70.01       88.55      7.40 o
   9  10   9       42.58       50.33      8.16 o
  10  10   9        9.22        6.21      5.79 o
  -6  11   9       74.41      102.94      7.58 o
  -5  11   9       27.98       32.69      5.02 o
  -4  11   9      140.87      143.34      9.21 o
  -3  11   9       10.51       14.97      3.86 o
  -2  11   9       70.11       63.06      5.59 o
  -1  11   9       25.94       30.46      4.39 o
   0  11   9      153.14      154.08      7.43 o
   1  11   9        0.01        0.83      2.55 o
   2  11   9       17.73       13.54      4.20 o
   3  11   9       26.43       25.47      4.80 o
   4  11   9       86.10       79.14      6.03 o
   5  11   9        8.84        5.61      3.25 o
   6  11   9       36.38       32.50      4.63 o
   7  11   9      197.96      204.54     10.60 o
   8  11   9        9.97        6.39      5.32 o
   9  11   9        4.63        6.40      5.63 o
  10  11   9        2.20        1.62      5.24 o
  -5  12   9      160.82      215.73     10.28 o
  -4  12   9      168.85      172.85      9.21 o
  -3  12   9      280.46      293.57     13.44 o
  -2  12   9       24.75       24.33      4.37 o
  -1  12   9        2.58        2.72      2.93 o
   0  12   9        1.94       -1.42      3.07 o
   1  12   9      359.48      327.10     21.55 o
   2  12   9      143.89      132.28     10.88 o
   3  12   9       11.01        2.55      4.84 o
   4  12   9        4.00        6.08      3.88 o
   5  12   9       36.71       37.00      5.74 o
   6  12   9       32.89       35.51      5.76 o
   7  12   9       43.76       44.26      6.25 o
   8  12   9       25.66       48.91      8.30 o
   9  12   9       38.40       42.81      8.47 o
  -3  13   9       54.78       74.27      6.80 o
  -2  13   9       22.78       22.58      4.57 o
  -1  13   9        1.71        2.11      3.06 o
   0  13   9        1.03        0.80      4.32 o
   1  13   9        6.73        2.95      4.86 o
   2  13   9        0.08       -1.49      5.81 o
   3  13   9       70.12       52.78      8.29 o
   4  13   9        1.19        1.10      3.59 o
   5  13   9       25.51       33.97      6.03 o
   6  13   9        0.33       -0.54      3.86 o
   7  13   9       20.61       26.79      5.84 o
   0  14   9        1.21       -0.48      4.68 o
   1  14   9        8.00        6.16      5.46 o
   2  14   9       25.29       29.92      7.53 o
   3  14   9      121.32      127.37     11.92 o
   4  14   9       38.47       27.83      7.01 o
   5  14   9       14.40       16.36      5.39 o
  -5 -10  10      267.66      295.81     16.93 o
  -4 -10  10       67.77       87.38     13.20 o
  -3 -10  10        0.37       -2.99      5.10 o
  -2 -10  10        6.70       14.01      6.78 o
  -1 -10  10      370.65      374.94     19.09 o
   0 -10  10        6.62        4.74      6.30 o
   1 -10  10        0.14        3.60      5.72 o
  -7  -9  10       48.96       76.72      9.69 o
  -6  -9  10       13.50       11.32      6.00 o
  -5  -9  10        3.32        1.38      4.70 o
  -4  -9  10        4.58       -0.66      4.59 o
  -3  -9  10        3.51        1.74      3.83 o
  -2  -9  10       16.61       13.10      6.38 o
  -1  -9  10       64.38       46.36      8.46 o
   0  -9  10        2.28       -0.26      5.02 o
   1  -9  10       40.33       39.80      8.01 o
   2  -9  10        5.03        0.91      4.93 o
   3  -9  10       71.31       78.11     10.20 o
   4  -9  10       14.68       12.92      5.24 o
  -8  -8  10       31.80       30.06     10.60 o
  -7  -8  10       63.08       59.71      8.52 o
  -6  -8  10      136.08      127.08     15.85 o
  -5  -8  10        4.25        1.29      3.79 o
  -4  -8  10       15.38       17.47      4.62 o
  -3  -8  10      169.06      174.13      9.75 o
  -2  -8  10      102.04       75.46      6.91 o
  -1  -8  10       43.75       39.52      7.64 o
   0  -8  10       61.46       46.87      8.06 o
   1  -8  10      219.14      226.55     14.12 o
   2  -8  10      172.50      189.77     15.28 o
   3  -8  10       10.19        4.34      4.21 o
   4  -8  10       81.28       81.93      7.96 o
   5  -8  10       12.88       17.15      5.53 o
  -9  -7  10       26.14       32.35     10.90 o
  -8  -7  10        3.08        7.18      6.67 o
  -7  -7  10      131.00      118.47     10.18 o
  -6  -7  10        9.23        5.66      3.94 o
  -5  -7  10      201.29      194.66      9.98 o
  -4  -7  10       16.26       16.91      4.41 o
  -3  -7  10      134.22      121.95      7.90 o
  -2  -7  10       14.95        6.65      3.68 o
  -1  -7  10      217.60      211.98      9.66 o
   0  -7  10       30.28       32.62      6.79 o
   1  -7  10       35.34       37.49      5.23 o
   2  -7  10       58.04       55.10      6.12 o
   3  -7  10        2.00        0.24      3.59 o
   4  -7  10        3.00       -1.02      3.58 o
   5  -7  10       46.40       47.55      6.66 o
   6  -7  10      259.13      275.21     13.39 o
 -10  -6  10       44.19       34.94      7.58 o
  -9  -6  10      202.01      244.65     14.23 o
  -8  -6  10      102.39      107.05      9.82 o
  -7  -6  10       94.61       87.38      6.92 o
  -6  -6  10        8.94       10.70      3.96 o
  -5  -6  10      147.16      153.35      8.52 o
  -4  -6  10      123.73      129.39      7.79 o
  -3  -6  10       33.02       31.03      4.64 o
  -2  -6  10      182.26      167.57      8.46 o
  -1  -6  10       19.60       29.49      4.38 o
   0  -6  10      222.36      251.43      7.89 o
   1  -6  10       12.37       12.14      3.91 o
   2  -6  10        0.31        1.59      3.34 o
   3  -6  10       97.45       89.94      7.18 o
   4  -6  10      105.95       96.02      7.65 o
   5  -6  10        2.39        0.44      3.77 o
   6  -6  10       21.93       13.21      4.99 o
   7  -6  10        0.34        0.50      4.04 o
 -10  -5  10        1.83        0.01      4.61 o
  -9  -5  10       12.44       21.19      6.08 o
  -8  -5  10       12.51        7.39      4.68 o
  -7  -5  10       42.86       39.97      4.46 o
  -6  -5  10        9.80        8.78      3.08 o
  -5  -5  10       27.49       27.90      3.67 o
  -4  -5  10      447.16      397.92     11.98 o
  -3  -5  10        0.81       -0.38      2.76 o
  -2  -5  10        0.00        1.44      1.71 o
  -1  -5  10        3.62        4.72      1.97 o
   0  -5  10      319.34      310.17      7.03 o
   1  -5  10      346.94      309.72      8.23 o
   2  -5  10       74.16       73.94      6.18 o
   3  -5  10       12.86       14.17      4.17 o
   4  -5  10      248.36      277.88     11.13 o
   5  -5  10      140.16      128.39      8.69 o
   6  -5  10       23.68       33.39      5.75 o
   7  -5  10      104.60      106.78      8.53 o
   8  -5  10        9.34        0.41      4.14 o
 -11  -4  10       55.52       62.99      9.06 o
 -10  -4  10       31.56       31.43      7.11 o
  -9  -4  10        0.00       -3.58      3.58 o
  -8  -4  10       60.51       62.40      8.48 o
  -7  -4  10      464.63      458.10     19.94 o
  -6  -4  10      513.67      489.40     12.27 o
  -5  -4  10       12.19       13.08      3.00 o
  -4  -4  10       26.19       28.31      3.32 o
  -3  -4  10       96.53      113.64      4.93 o
  -2  -4  10      154.71      149.26      4.90 o
  -1  -4  10        9.02        5.81      1.97 o
   0  -4  10       11.30        7.03      2.26 o
   1  -4  10        9.99       10.04      1.96 o
   2  -4  10       61.15       65.11      4.10 o
   3  -4  10      350.22      357.98     11.38 o
   4  -4  10       34.39       35.38      4.99 o
   5  -4  10       58.92       60.50      6.15 o
   6  -4  10      101.60       88.71      7.41 o
   7  -4  10        3.79        3.89      4.06 o
   8  -4  10       20.54       26.28      5.68 o
   9  -4  10        7.45        3.67      4.57 o
 -11  -3  10      136.58      149.70     12.26 o
 -10  -3  10       96.98       85.50      9.65 o
  -9  -3  10       26.58       18.37      5.58 o
  -8  -3  10      137.43      121.59      7.93 o
  -7  -3  10      243.14      266.73     17.07 o
  -6  -3  10       16.12       12.89      2.94 o
  -5  -3  10      635.55      640.00     11.59 o
  -4  -3  10      436.16      416.58      9.10 o
  -3  -3  10      340.16      353.77      8.50 o
  -2  -3  10      581.74      588.07     14.42 o
  -1  -3  10        0.01       -0.13      1.44 o
   0  -3  10      285.44      285.20      5.97 o
   1  -3  10       50.11       55.88      2.91 o
   2  -3  10      650.20      599.29      7.20 o
   3  -3  10       41.55       35.39      4.60 o
   4  -3  10        2.72        0.16      2.90 o
   5  -3  10        6.76       11.14      3.77 o
   6  -3  10      849.41      837.16     17.96 o
   7  -3  10      109.14      109.80      7.87 o
   8  -3  10       12.28       12.97      4.63 o
   9  -3  10       19.51       18.31      5.23 o
  10  -3  10      137.77      115.49      9.05 o
 -11  -2  10        0.56       -1.64      4.75 o
 -10  -2  10        0.07        3.13      4.48 o
  -9  -2  10       17.52       19.23      5.73 o
  -8  -2  10       23.05       19.24      4.23 o
  -7  -2  10        9.68       10.67      3.38 o
  -6  -2  10       23.58       22.01      3.23 o
  -5  -2  10      359.92      362.93      6.89 o
  -4  -2  10      138.15      142.36      4.60 o
  -3  -2  10      334.89      318.95      5.80 o
  -2  -2  10      405.62      422.51      6.32 o
  -1  -2  10        1.55        3.27      1.17 o
   0  -2  10        2.04        2.31      1.34 o
   1  -2  10      246.97      274.84      4.97 o
   2  -2  10       66.03       68.67      5.20 o
   3  -2  10       38.08       30.98      4.13 o
   4  -2  10      152.89      152.64      7.56 o
   5  -2  10       19.37       18.98      4.03 o
   6  -2  10      110.91       97.90      6.83 o
   7  -2  10      221.57      226.14      9.94 o
   8  -2  10       60.85       74.21      8.45 o
   9  -2  10       46.44       48.12      6.10 o
  10  -2  10       22.60       22.83      9.30 o
 -11  -1  10        3.96        0.61      4.02 o
 -10  -1  10        6.93        4.87      4.95 o
  -9  -1  10       35.05       44.38      7.07 o
  -8  -1  10       61.06       62.26      6.02 o
  -7  -1  10        5.82        2.59      2.71 o
  -6  -1  10       69.85       64.22      4.35 o
  -5  -1  10        5.44        6.69      2.37 o
  -4  -1  10     2737.72     2740.42     34.06 o
  -3  -1  10      525.04      538.16      9.27 o
  -2  -1  10      167.27      154.46      4.02 o
  -1  -1  10       18.57       24.08      1.84 o
   0  -1  10      613.18      593.62      5.66 o
   1  -1  10      222.30      224.18      5.81 o
   2  -1  10        8.04        7.17      2.68 o
   3  -1  10      228.03      213.75     11.46 o
   4  -1  10      377.28      380.77      8.77 o
   5  -1  10     1144.49     1189.19     15.09 o
   6  -1  10      247.50      252.93      7.59 o
   7  -1  10        5.19        7.09      2.79 o
   8  -1  10      358.61      355.35     12.04 o
   9  -1  10      165.96      164.38      9.08 o
  10  -1  10        2.74       -1.22      5.09 o
  11  -1  10        0.79       -0.41      8.36 o
 -11   0  10        3.36        6.16      5.44 o
 -10   0  10       82.25       84.92      7.92 o
  -9   0  10        3.35        0.90      4.51 o
  -8   0  10      152.39      149.56      6.69 o
  -7   0  10       39.33       39.61      3.82 o
  -6   0  10        1.50        0.29      2.09 o
  -5   0  10       57.57       58.38      4.07 o
  -4   0  10        0.26       -1.58      1.58 o
  -3   0  10      463.70      482.34      7.13 o
  -2   0  10       65.00       54.74      2.50 o
  -1   0  10      503.42      523.07      7.83 o
   0   0  10      819.65      882.88      7.89 o
   1   0  10      358.73      330.12     37.74 o
   2   0  10      352.05      360.44      6.82 o
   3   0  10      152.50      172.94      5.17 o
   4   0  10      132.94      129.66      4.98 o
   5   0  10       34.67       36.18      3.42 o
   6   0  10       34.09       38.56      3.59 o
   7   0  10       46.94       49.99      4.17 o
   8   0  10      376.72      380.56      9.96 o
   9   0  10       23.93       28.28      6.01 o
  10   0  10       17.86       13.68      4.53 o
  11   0  10       82.66       91.76     15.74 o
 -11   1  10      127.80      126.10     11.82 o
 -10   1  10      109.68      110.79     15.08 o
  -9   1  10      400.77      383.31     11.11 o
  -8   1  10       18.52       21.81      3.45 o
  -7   1  10       43.56       43.04      4.01 o
  -6   1  10      239.47      235.12      6.36 o
  -5   1  10       78.21       74.82      4.20 o
  -4   1  10      502.90      496.05      9.54 o
  -3   1  10      803.25      764.17     10.58 o
  -2   1  10     1156.63     1119.01     11.20 o
  -1   1  10      313.03      308.09      5.64 o
   0   1  10        0.39       -0.86      0.86 o
   1   1  10        3.11        5.48      1.16 o
   2   1  10      620.13      619.19      9.89 o
   3   1  10      382.04      397.56     12.99 o
   4   1  10      343.12      386.62      7.79 o
   5   1  10        0.06       -1.66      1.90 o
   6   1  10      221.24      232.38      6.96 o
   7   1  10       46.30       35.16      3.55 o
   8   1  10       23.84       14.43      3.99 o
   9   1  10        3.13        2.59      3.53 o
  10   1  10        3.60       -0.03      3.42 o
  11   1  10       31.84       53.22      8.81 o
 -11   2  10        6.81        7.26      5.52 o
 -10   2  10       31.18       19.00      7.53 o
  -9   2  10        0.53       -0.65      2.49 o
  -8   2  10      132.15      106.41      6.09 o
  -7   2  10      695.71      556.01     10.97 o
  -6   2  10       20.35       12.19      3.04 o
  -5   2  10      792.00      783.30     13.71 o
  -4   2  10      174.51      124.56      4.75 o
  -3   2  10       63.58       56.59      3.67 o
  -2   2  10      401.75      387.88      7.75 o
  -1   2  10       90.39       80.60      3.68 o
   0   2  10      422.51      394.00      6.08 o
   1   2  10      426.77      427.73      9.27 o
   2   2  10      608.24      612.04      6.20 o
   3   2  10       38.95       29.81      2.76 o
   4   2  10        0.21        0.45      1.51 o
   5   2  10     1081.88     1086.33     13.89 o
   6   2  10        7.02        7.49      2.27 o
   7   2  10       31.73       34.62      4.47 o
   8   2  10       82.46       78.77      6.99 o
   9   2  10       12.77        9.06      3.94 o
  10   2  10       72.86       74.12     18.74 o
  11   2  10       33.10       43.33      7.96 o
 -11   3  10       28.66       32.54      5.88 o
 -10   3  10       15.01       16.86      4.67 o
  -9   3  10      266.58      258.20     11.22 o
  -8   3  10      271.32      269.22      9.54 o
  -7   3  10       24.79       30.80      3.85 o
  -6   3  10      133.59      113.11      5.84 o
  -5   3  10       41.79       46.74      3.35 o
  -4   3  10      379.65      350.66      8.69 o
  -3   3  10      872.84      885.08     12.72 o
  -2   3  10      140.20      115.22      4.70 o
  -1   3  10        4.58        4.31      1.37 o
   0   3  10       21.81       31.37      2.23 o
   1   3  10       29.65       45.04      2.54 o
   2   3  10        4.06        1.42      1.11 o
   3   3  10        0.78       -0.73      0.88 o
   4   3  10        0.02       -0.02      0.94 o
   5   3  10      342.62      359.44      5.37 o
   6   3  10      513.84      499.79     10.00 o
   7   3  10       56.11       46.18      6.98 o
   8   3  10        6.95        7.84      3.56 o
   9   3  10        3.09       -0.35      3.24 o
  10   3  10       14.67        6.80      3.84 o
  11   3  10        0.00        2.54      5.15 o
  12   3  10       33.95       24.56      7.38 o
 -11   4  10       54.38       63.68      7.42 o
 -10   4  10       14.01       18.92      5.02 o
  -9   4  10       35.51       37.14      6.21 o
  -8   4  10      167.97      156.22      9.04 o
  -7   4  10      224.39      221.90      8.81 o
  -6   4  10       28.06       25.29      3.25 o
  -5   4  10       44.90       44.59      4.08 o
  -4   4  10      137.73      140.17      6.11 o
  -3   4  10      153.68      169.38      5.59 o
  -2   4  10      149.72      150.78      5.57 o
  -1   4  10      129.69      126.82      4.26 o
   0   4  10       76.35       55.48      3.10 o
   1   4  10      483.93      476.22      7.43 o
   2   4  10      471.35      529.03      8.67 o
   3   4  10       43.62       50.15      3.21 o
   4   4  10      706.28      703.09      9.40 o
   5   4  10      289.05      276.19      8.92 o
   6   4  10       50.87       47.42      3.24 o
   7   4  10       87.82       86.67      7.99 o
   8   4  10      287.52      306.53     13.93 o
   9   4  10      165.12      223.87     10.14 o
  10   4  10      477.17      512.77     19.27 o
  11   4  10       32.05       25.94      7.07 o
  12   4  10        3.91       15.31      6.87 o
 -10   5  10      206.46      216.23     11.75 o
  -9   5  10       17.45       14.44      4.58 o
  -8   5  10       46.33       44.41      5.77 o
  -7   5  10      102.24       91.87      5.54 o
  -6   5  10       13.17        6.22      3.30 o
  -5   5  10       47.52       48.16      4.31 o
  -4   5  10      184.86      192.20      6.40 o
  -3   5  10      648.70      618.59     15.95 o
  -2   5  10      262.58      206.58      7.72 o
  -1   5  10      210.57      202.57      7.98 o
   0   5  10        0.25       -0.90      1.49 o
   1   5  10       57.96       46.40      3.01 o
   2   5  10       23.09       24.10      1.58 o
   3   5  10      557.45      622.89     16.20 o
   4   5  10       21.93       17.55      2.53 o
   5   5  10       23.81       21.12      2.64 o
   6   5  10       70.08       68.41      4.21 o
   7   5  10      287.06      283.65      9.18 o
   8   5  10      167.39      131.35     10.19 o
   9   5  10        6.53        1.02      4.26 o
  10   5  10       17.59        9.60      5.76 o
  11   5  10       34.10       27.65      7.25 o
  12   5  10        3.03       -0.07      5.65 o
 -10   6  10        6.33        3.19      4.22 o
  -9   6  10       85.00       81.26      7.83 o
  -8   6  10       22.40       21.76      4.88 o
  -7   6  10       31.09       25.18      4.19 o
  -6   6  10      294.89      283.32     10.09 o
  -5   6  10      259.75      255.90      7.87 o
  -4   6  10      131.95      123.13      6.28 o
  -3   6  10       19.16       19.53      3.23 o
  -2   6  10      448.57      431.19      9.77 o
  -1   6  10      622.57      628.90     12.49 o
   0   6  10      565.14      551.34     19.51 o
   1   6  10        1.03        2.35      1.81 o
   2   6  10      361.86      385.51     11.26 o
   3   6  10      315.56      286.36      9.59 o
   4   6  10      254.48      239.77      8.30 o
   5   6  10      354.27      347.37      8.40 o
   6   6  10      160.06      156.60      6.05 o
   7   6  10      356.95      369.27     10.97 o
   8   6  10      418.55      401.09     21.78 o
   9   6  10        8.63        3.34      4.89 o
  10   6  10        0.43        0.52      4.99 o
  11   6  10       92.25       79.89      9.61 o
  -9   7  10       53.24       59.07      7.35 o
  -8   7  10       81.83       70.58      7.35 o
  -7   7  10      170.59      169.10      8.93 o
  -6   7  10       17.02       12.97      4.08 o
  -5   7  10       16.17       17.07      3.05 o
  -4   7  10       20.48       17.78      3.03 o
  -3   7  10      220.41      206.58     11.02 o
  -2   7  10     3854.86     3671.84     38.01 o
  -1   7  10      129.99      136.79      6.00 o
   0   7  10        7.55        6.23      2.40 o
   1   7  10      232.25      248.50     10.65 o
   2   7  10        8.24        6.28      1.89 o
   3   7  10      145.78      134.79      7.97 o
   4   7  10      251.22      251.73      7.65 o
   5   7  10        1.50        1.52      2.29 o
   6   7  10       44.44       40.79      3.85 o
   7   7  10       32.85       33.34      4.50 o
   8   7  10      182.64      187.12     12.23 o
   9   7  10        3.41        0.61      4.30 o
  10   7  10       57.72       81.61      9.60 o
  11   7  10        5.43        3.22      5.57 o
  -8   8  10       20.72       30.20      5.23 o
  -7   8  10       78.63       81.33      7.79 o
  -6   8  10        1.09       -0.39      2.03 o
  -5   8  10        9.32        8.75      2.98 o
  -4   8  10      234.99      234.36      7.79 o
  -3   8  10      359.21      376.63      9.32 o
  -2   8  10       65.39       71.10      4.53 o
  -1   8  10      729.68      712.67     13.00 o
   0   8  10       18.84       22.56      3.23 o
   1   8  10      766.29      752.47     19.86 o
   2   8  10      216.79      192.11      8.41 o
   3   8  10        0.00        0.06      2.17 o
   4   8  10        1.79       -2.03      3.40 o
   5   8  10       88.95       84.13      6.17 o
   6   8  10        8.16        8.50      3.32 o
   7   8  10       25.05       21.27      4.31 o
   8   8  10        0.29        0.05      2.96 o
   9   8  10       58.18       56.45     13.71 o
  10   8  10      102.08      124.91     11.72 o
  11   8  10       18.56       10.18      6.40 o
  -8   9  10        8.77        9.69      4.16 o
  -7   9  10        0.02       -1.71      3.39 o
  -6   9  10        9.20       13.10      3.72 o
  -5   9  10       40.67       43.74      4.93 o
  -4   9  10       28.04       31.29      4.37 o
  -3   9  10     1071.68     1020.73     15.63 o
  -2   9  10       10.96       11.14      2.86 o
  -1   9  10       38.89       43.21      3.93 o
   0   9  10       18.90       18.28      3.28 o
   1   9  10      306.30      288.72     10.86 o
   2   9  10      174.61      167.75      8.38 o
   3   9  10        0.18        1.89      2.35 o
   4   9  10      146.67      144.11      6.96 o
   5   9  10        4.26        1.29      3.03 o
   6   9  10       26.45       33.14      4.86 o
   7   9  10       84.52       61.64      6.07 o
   8   9  10       64.81       67.65      6.52 o
   9   9  10       49.25       37.74      9.22 o
  10   9  10       36.67       40.72      7.91 o
  11   9  10        1.49        1.06      5.69 o
  -7  10  10       37.67       39.80      6.60 o
  -6  10  10        0.79        0.23      3.32 o
  -5  10  10      123.01      123.79      7.56 o
  -4  10  10       52.77       58.89      5.57 o
  -3  10  10        0.08       -0.38      2.57 o
  -2  10  10       86.57       91.38      5.55 o
  -1  10  10      124.61      131.61      6.12 o
   0  10  10        0.51       -0.40      2.39 o
   1  10  10        0.03       -1.84      2.64 o
   2  10  10        1.67        0.43      2.93 o
   3  10  10       36.27       32.04      4.88 o
   4  10  10      642.44      591.62     13.59 o
   5  10  10        0.36       -0.69      2.46 o
   6  10  10        6.60        4.11      3.44 o
   7  10  10        0.96        5.76      3.60 o
   8  10  10       74.06      100.56      7.89 o
   9  10  10        5.32       14.07      6.20 o
  10  10  10        2.42        3.84      5.51 o
  -6  11  10       16.57       13.86      4.21 o
  -5  11  10       73.14       88.51      6.96 o
  -4  11  10      340.29      389.16     12.55 o
  -3  11  10       20.71       24.68      4.41 o
  -2  11  10       42.92       43.11      5.03 o
  -1  11  10      135.53      155.99      8.11 o
   0  11  10       12.61       18.26      4.29 o
   1  11  10        0.67        2.03      3.23 o
   2  11  10        1.35       -0.13      2.98 o
   3  11  10      240.85      221.26     10.60 o
   4  11  10      137.32      149.44      7.76 o
   5  11  10      126.24      125.76      7.37 o
   6  11  10       54.11       63.50      5.75 o
   7  11  10       60.64       57.53      8.41 o
   8  11  10       19.11       29.40      7.17 o
   9  11  10       20.79       15.62      7.11 o
  -4  12  10        5.53        5.02      3.55 o
  -3  12  10       12.39       18.82      4.50 o
  -2  12  10       67.64       68.93      6.39 o
  -1  12  10        8.44       12.11      4.05 o
   0  12  10        6.49        9.85      5.15 o
   1  12  10        0.19        0.83      4.08 o
   2  12  10      297.40      307.01     15.85 o
   3  12  10       24.81       24.09      6.41 o
   4  12  10       19.12       11.58      4.44 o
   5  12  10        3.63        2.51      3.56 o
   6  12  10       76.42       82.66      7.89 o
   7  12  10       18.87       26.93      5.57 o
   8  12  10       11.87        7.90      5.66 o
  -2  13  10       35.39       33.07      5.10 o
  -1  13  10        0.59        1.26      4.74 o
   0  13  10        5.02       13.83      5.93 o
   1  13  10        4.26        7.53      5.29 o
   2  13  10       26.38       28.37      7.54 o
   3  13  10       45.67       37.03      7.60 o
   4  13  10       11.95       10.41      4.59 o
   5  13  10        1.03        1.25      3.94 o
   6  13  10      354.79      411.89     20.23 o
   7  13  10       38.13       42.53      6.79 o
   1  14  10       13.49       14.97      6.27 o
   2  14  10        2.13        0.51      4.50 o
   3  14  10       12.36        7.43      5.65 o
   4  14  10        0.74        3.84      4.12 o
  -2 -10  11        4.81        6.48      6.28 o
  -6  -9  11        8.75        7.69      6.33 o
  -5  -9  11        0.12       -2.35      4.59 o
  -4  -9  11      124.15      144.95     12.46 o
  -3  -9  11       29.86       31.48      7.96 o
  -2  -9  11        0.65       -2.28      5.04 o
  -1  -9  11       22.91       25.23      7.56 o
   0  -9  11      116.18       98.90     11.02 o
   1  -9  11       62.19       66.99      9.79 o
   2  -9  11        6.95        7.94      6.02 o
  -7  -8  11      110.26      131.81     17.02 o
  -6  -8  11      367.40      341.11     48.17 o
  -5  -8  11       18.86       19.93      6.72 o
  -4  -8  11        8.65        7.28      4.27 o
  -3  -8  11       47.96       36.17      7.63 o
  -2  -8  11       15.34       17.27      6.37 o
  -1  -8  11      216.11      204.85     19.21 o
   0  -8  11        4.21       -0.26      4.65 o
   1  -8  11       19.97       13.70      6.22 o
   2  -8  11       17.34       23.86      6.98 o
   3  -8  11       39.95       39.19      6.25 o
   4  -8  11       62.69       70.23      8.22 o
  -8  -7  11       41.68       36.38     11.11 o
  -7  -7  11      148.91      144.85     16.81 o
  -6  -7  11      248.79      254.23     15.97 o
  -5  -7  11       54.11       53.39      6.42 o
  -4  -7  11        1.05        3.52      3.49 o
  -3  -7  11       47.14       50.27      6.04 o
  -2  -7  11      343.46      301.74     11.61 o
  -1  -7  11      387.82      345.02     16.53 o
   0  -7  11        4.35        0.26      4.47 o
   1  -7  11        1.45        2.02      4.89 o
   2  -7  11       68.67       76.58      6.98 o
   3  -7  11      265.36      278.79     12.10 o
   4  -7  11       16.53       15.44      5.19 o
   5  -7  11       24.05       20.32      5.62 o
   6  -7  11       31.69       37.55      6.86 o
  -9  -6  11        0.12        4.84      7.74 o
  -8  -6  11       38.04       57.98     12.58 o
  -7  -6  11       70.10       74.90     12.84 o
  -6  -6  11        7.55        5.76      4.01 o
  -5  -6  11        0.47        0.47      3.15 o
  -4  -6  11      289.43      291.69     11.34 o
  -3  -6  11        0.48       -2.68      2.68 o
  -2  -6  11      201.13      206.40      9.51 o
  -1  -6  11        0.48       -0.87      2.75 o
   0  -6  11      209.36      194.09     16.61 o
   1  -6  11      130.60      135.24      8.12 o
   2  -6  11        3.30        0.35      3.38 o
   3  -6  11       18.45       13.07      4.47 o
   4  -6  11       11.47        9.88      4.61 o
   5  -6  11       17.76       18.34      5.13 o
   6  -6  11       26.53       29.02      5.95 o
   7  -6  11        0.34       -0.75      4.30 o
 -10  -5  11       50.21       76.39      9.56 o
  -9  -5  11        5.47        4.28      4.91 o
  -8  -5  11      202.36      215.59     12.49 o
  -7  -5  11      104.98      100.24      8.91 o
  -6  -5  11        5.22        2.95      3.36 o
  -5  -5  11        2.05        2.88      3.03 o
  -4  -5  11      166.40      168.70      8.66 o
  -3  -5  11       15.85       13.17      3.75 o
  -2  -5  11        0.09        0.58      2.67 o
  -1  -5  11       38.33       33.48      4.35 o
   0  -5  11       15.29        8.80      2.78 o
   1  -5  11      256.97      273.50     16.03 o
   2  -5  11       24.10       16.70      4.22 o
   3  -5  11        1.30        2.36      3.65 o
   4  -5  11      144.39      145.81      9.03 o
   5  -5  11      300.56      315.47     12.54 o
   6  -5  11        2.27       -1.13      3.94 o
   7  -5  11       65.83       64.70      7.31 o
   8  -5  11        7.68       -1.34      4.21 o
 -10  -4  11       59.71       59.30      8.65 o
  -9  -4  11        5.53        7.79      5.04 o
  -8  -4  11        0.53        0.90      3.84 o
  -7  -4  11       21.87       18.00      4.07 o
  -6  -4  11       78.70       83.92      5.42 o
  -5  -4  11       76.19       69.96      4.86 o
  -4  -4  11       59.50       63.50      5.69 o
  -3  -4  11      172.88      168.33      7.90 o
  -2  -4  11      129.61      145.94      6.09 o
  -1  -4  11       90.25       94.38      4.25 o
   0  -4  11        6.41        4.57      2.30 o
   1  -4  11      152.03      153.47      5.79 o
   2  -4  11       94.17       86.65      6.60 o
   3  -4  11      602.19      604.71     18.58 o
   4  -4  11       29.60       31.34      5.71 o
   5  -4  11      699.60      685.93     24.99 o
   6  -4  11       33.45       35.84      5.70 o
   7  -4  11      239.56      238.24     11.59 o
   8  -4  11        8.96       14.33      6.00 o
   9  -4  11       10.16        8.86      5.02 o
 -11  -3  11       25.90       23.74      7.19 o
 -10  -3  11      117.52      146.76     11.94 o
  -9  -3  11        0.20       -0.15      4.11 o
  -8  -3  11        1.03       -0.46      3.66 o
  -7  -3  11        1.86       -0.26      2.95 o
  -6  -3  11      177.68      192.38      7.39 o
  -5  -3  11       98.93      104.74      5.55 o
  -4  -3  11        7.77        5.46      2.34 o
  -3  -3  11      208.54      186.70      7.61 o
  -2  -3  11      365.38      370.15      7.33 o
  -1  -3  11      117.04      131.03      4.68 o
   0  -3  11       19.97       16.00      2.13 o
   1  -3  11        0.00        0.17      1.31 o
   2  -3  11       47.37       55.71      5.24 o
   3  -3  11      871.77      907.40     17.41 o
   4  -3  11       40.73       33.62      4.82 o
   5  -3  11        3.20        0.49      3.27 o
   6  -3  11      343.60      348.81     12.39 o
   7  -3  11       33.04       41.32      5.87 o
   8  -3  11       19.67       27.93      5.48 o
   9  -3  11       14.22        7.88      4.87 o
 -11  -2  11        4.86        4.43      5.50 o
 -10  -2  11       18.13       14.30      5.84 o
  -9  -2  11       87.99       89.61      9.13 o
  -8  -2  11       35.80       39.70      5.35 o
  -7  -2  11       33.65       28.46      4.60 o
  -6  -2  11        3.95        3.48      2.45 o
  -5  -2  11       81.23       78.70      4.76 o
  -4  -2  11      948.43      912.43     18.57 o
  -3  -2  11      824.30      816.14     14.76 o
  -2  -2  11      271.64      266.61      5.30 o
  -1  -2  11      691.91      699.71     16.37 o
   0  -2  11      128.68      134.17      4.28 o
   1  -2  11        1.38        0.33      1.20 o
   2  -2  11      441.24      421.70     11.38 o
   3  -2  11        7.71        2.44      3.82 o
   4  -2  11      156.17      144.32      7.59 o
   5  -2  11       20.77       26.74      4.41 o
   6  -2  11       34.29       31.55      4.92 o
   7  -2  11       38.34       35.02      5.09 o
   8  -2  11       96.14      108.78     10.47 o
   9  -2  11        0.48       -0.59      2.52 o
  10  -2  11        3.51        6.63      6.59 o
 -11  -1  11      108.24       91.34      8.63 o
 -10  -1  11      121.87      125.10     11.15 o
  -9  -1  11       22.36       26.19      6.35 o
  -8  -1  11      123.29      114.39      7.82 o
  -7  -1  11      448.52      435.90     13.84 o
  -6  -1  11       47.01       42.81      4.50 o
  -5  -1  11      210.92      209.03      5.89 o
  -4  -1  11       18.38       14.77      2.39 o
  -3  -1  11      300.21      295.17      5.54 o
  -2  -1  11     3057.80     3024.86     34.26 o
  -1  -1  11       46.58       45.61      2.26 o
   0  -1  11       14.44       14.81      1.52 o
   1  -1  11      546.33      553.25      8.09 o
   2  -1  11        6.79        4.33      2.63 o
   3  -1  11       36.12       14.37     13.69 o
   4  -1  11        7.57        2.87      3.02 o
   5  -1  11      365.63      361.63     11.10 o
   6  -1  11      183.62      206.15      9.08 o
   7  -1  11        6.84        4.63      3.33 o
   8  -1  11       27.90       24.23      4.80 o
   9  -1  11       19.07       11.28      5.84 o
  10  -1  11       62.44       53.86      8.92 o
 -11   0  11        4.28        1.53      4.03 o
 -10   0  11       43.75       40.39      6.25 o
  -9   0  11       18.87       14.80      5.53 o
  -8   0  11      177.62      163.39      8.92 o
  -7   0  11       33.90       37.73      4.92 o
  -6   0  11       86.62       77.60      4.89 o
  -5   0  11        5.76        3.94      2.25 o
  -4   0  11        0.00       -0.85      1.86 o
  -3   0  11     1041.83     1018.51     11.12 o
  -2   0  11      339.05      354.17      6.19 o
  -1   0  11        2.21        3.25      1.37 o
   0   0  11        0.49        6.49      1.65 o
   1   0  11      387.94      330.42     41.19 o
   2   0  11       96.73       84.01      3.89 o
   3   0  11        5.39        1.77      1.74 o
   4   0  11        1.79        3.41      2.00 o
   5   0  11      156.34      163.59      5.99 o
   6   0  11      916.60      895.59     18.41 o
   7   0  11       11.16        7.86      2.68 o
   8   0  11        2.71        2.33      4.97 o
   9   0  11      155.83      151.61     11.90 o
  10   0  11      193.20      211.52     13.77 o
  11   0  11       22.74       30.01     12.02 o
 -11   1  11        5.49       11.12      6.24 o
 -10   1  11      139.14      158.47     12.43 o
  -9   1  11      106.03      104.95      8.09 o
  -8   1  11        3.87        0.64      2.38 o
  -7   1  11       30.42       24.90      3.49 o
  -6   1  11      209.70      219.57      7.40 o
  -5   1  11      633.92      603.35     14.46 o
  -4   1  11      332.61      322.76      8.16 o
  -3   1  11      143.51      136.13      4.45 o
  -2   1  11       33.07       39.34      2.75 o
  -1   1  11        0.04        0.00      1.26 o
   0   1  11       19.05       15.26      2.24 o
   1   1  11       41.51       40.03      2.05 o
   2   1  11       31.78       31.94      2.80 o
   3   1  11       40.60       43.85      3.13 o
   4   1  11      302.82      318.94      7.45 o
   5   1  11       31.74       33.25      3.24 o
   6   1  11      142.25      137.46      5.73 o
   7   1  11       35.02       35.02      4.59 o
   8   1  11       34.34       35.80      5.02 o
   9   1  11        0.98       -0.31      3.38 o
  10   1  11       25.09       41.38      6.02 o
  11   1  11        3.31       11.16      9.99 o
 -11   2  11       15.26       31.39      7.90 o
 -10   2  11      111.40      104.76     10.72 o
  -9   2  11       16.00       14.10      4.91 o
  -8   2  11      448.57      395.19     13.56 o
  -7   2  11       44.96       23.42      7.63 o
  -6   2  11       88.92       61.49     12.07 o
  -5   2  11      309.60      319.91     10.25 o
  -4   2  11      132.53      124.73      5.64 o
  -3   2  11      559.76      527.66     10.35 o
  -2   2  11        4.54        2.39      1.73 o
  -1   2  11      180.85      169.69      5.23 o
   0   2  11      364.98      376.13      6.26 o
   1   2  11        1.44        1.59      1.17 o
   2   2  11        2.59        1.73      1.02 o
   3   2  11       22.51       19.51      2.58 o
   4   2  11      411.43      381.76      8.38 o
   5   2  11       18.07       15.95      2.52 o
   6   2  11       52.89       54.87      5.26 o
   7   2  11      167.07      180.48      8.61 o
   8   2  11      288.02      306.15     11.17 o
   9   2  11      119.13      116.05      7.98 o
  10   2  11       14.82       26.08      5.19 o
  11   2  11        4.88        2.46      5.28 o
 -10   3  11       31.27       24.00      5.28 o
  -9   3  11        0.54        0.04      3.20 o
  -8   3  11        3.22        3.38      3.20 o
  -7   3  11      150.47      156.65      7.26 o
  -6   3  11       66.22       61.11      4.27 o
  -5   3  11       97.77       79.13      4.05 o
  -4   3  11       75.92       85.73      5.82 o
  -3   3  11     1343.40     1272.69     18.06 o
  -2   3  11      842.74      805.96     18.69 o
  -1   3  11        8.30       14.64      2.14 o
   0   3  11       89.40       95.95      3.62 o
   1   3  11       18.05       22.50      1.76 o
   2   3  11       90.83       93.99      3.12 o
   3   3  11      216.89      192.33      3.73 o
   4   3  11      229.27      239.02      3.66 o
   5   3  11        6.50        2.93      3.53 o
   6   3  11       26.56       27.14      5.09 o
   7   3  11        7.70        4.29      3.21 o
   8   3  11      206.78      207.11      9.56 o
   9   3  11        1.29        2.91      3.52 o
  10   3  11       15.58        7.58      4.24 o
  11   3  11        0.10       -1.68      4.44 o
 -10   4  11       87.95       79.28      7.81 o
  -9   4  11        4.05        3.55      3.44 o
  -8   4  11        6.35        4.80      3.39 o
  -7   4  11      160.27      164.34      7.62 o
  -6   4  11       31.64       34.49      3.68 o
  -5   4  11       57.56       38.60      3.96 o
  -4   4  11      143.23      128.93      5.94 o
  -3   4  11      220.93      216.73      7.02 o
  -2   4  11     1700.42     1723.81     21.80 o
  -1   4  11       52.00       44.81      2.97 o
   0   4  11      318.53      348.38     10.12 o
   1   4  11        7.35        2.79      1.27 o
   2   4  11     1213.21     1170.18     10.11 o
   3   4  11      515.43      560.86     13.79 o
   4   4  11        2.69        3.54      1.88 o
   5   4  11       67.31       68.09      3.43 o
   6   4  11        4.62        3.87      3.71 o
   7   4  11        2.45        3.11      4.09 o
   8   4  11       25.68       31.89      6.33 o
   9   4  11       25.47       26.26      4.94 o
  10   4  11       17.22       38.47      5.72 o
  11   4  11       53.37       71.52      9.56 o
 -10   5  11       14.67       13.44      4.90 o
  -9   5  11       37.92       24.40      5.18 o
  -8   5  11       49.68       43.58      5.91 o
  -7   5  11       30.55       29.35      4.98 o
  -6   5  11      103.54       96.07      5.39 o
  -5   5  11       13.64       12.89      3.07 o
  -4   5  11        0.59        1.88      1.95 o
  -3   5  11      180.95      178.99      6.08 o
  -2   5  11      107.77      100.64      5.91 o
  -1   5  11      395.20      387.27      8.56 o
   0   5  11       12.49       15.34      2.44 o
   1   5  11       46.04       35.81      2.65 o
   2   5  11      258.83      267.55      6.03 o
   3   5  11      436.29      400.22      8.14 o
   4   5  11        6.13        7.60      2.17 o
   5   5  11     1128.83     1124.59     13.29 o
   6   5  11      179.50      189.36      7.39 o
   7   5  11        0.03        1.74      3.97 o
   8   5  11       54.29       48.84      7.28 o
   9   5  11       48.35       65.49      8.27 o
  10   5  11       44.84       44.78      6.04 o
  11   5  11       93.11       74.76      9.75 o
  -9   6  11      257.35      243.09     12.19 o
  -8   6  11      251.35      253.13     11.88 o
  -7   6  11       26.38       26.66      4.48 o
  -6   6  11        7.46        8.87      3.08 o
  -5   6  11       49.23       46.82      4.13 o
  -4   6  11      129.23      131.16      5.80 o
  -3   6  11       24.71       26.76      3.61 o
  -2   6  11       36.19       38.51      4.36 o
  -1   6  11      553.87      520.74     11.65 o
   0   6  11      716.55      712.09     24.10 o
   1   6  11       14.22       12.11      2.32 o
   2   6  11        6.42        2.58      2.11 o
   3   6  11       81.41       95.52      4.82 o
   4   6  11      425.58      423.48     10.36 o
   5   6  11      246.54      246.84      7.19 o
   6   6  11       92.21      104.95      6.31 o
   7   6  11       67.47       52.00      7.10 o
   8   6  11      292.14      285.16     14.34 o
   9   6  11      271.21      287.90     15.15 o
  10   6  11       24.58       49.99      8.53 o
  11   6  11       18.98       31.20      7.66 o
  -9   7  11       31.57       30.03      6.04 o
  -8   7  11       59.61       60.80      7.11 o
  -7   7  11        0.16       -1.74      2.66 o
  -6   7  11       28.83       19.93      4.76 o
  -5   7  11      112.96      102.18      5.72 o
  -4   7  11      195.27      206.91      8.18 o
  -3   7  11      554.01      564.59     12.43 o
  -2   7  11     1005.73     1002.61     22.88 o
  -1   7  11      139.37      131.37      6.96 o
   0   7  11       10.52       11.80      3.15 o
   1   7  11      354.07      361.89     19.36 o
   2   7  11       35.55       35.34      4.38 o
   3   7  11       11.38        4.91      2.46 o
   4   7  11      796.83      789.69     18.33 o
   5   7  11       31.62       30.55      3.52 o
   6   7  11       74.92       71.29      5.96 o
   7   7  11        5.55        4.00      4.42 o
   8   7  11       50.21       46.61      7.25 o
   9   7  11      105.42      118.81     10.77 o
  10   7  11       12.03       16.65     12.53 o
  11   7  11        8.25        8.61      6.13 o
  -8   8  11        1.23        1.96      3.43 o
  -7   8  11       12.82        9.15      4.36 o
  -6   8  11      192.37      206.87     10.74 o
  -5   8  11        2.11        1.47      2.60 o
  -4   8  11      214.59      222.02      7.78 o
  -3   8  11      116.18      106.57      7.08 o
  -2   8  11        0.51        0.56      2.21 o
  -1   8  11      718.52      705.44     22.26 o
   0   8  11        3.17        4.35      2.52 o
   1   8  11       97.33       85.55      9.12 o
   2   8  11      376.86      378.83     14.09 o
   3   8  11      357.97      338.50     11.06 o
   4   8  11       22.79       17.11      3.89 o
   5   8  11        0.60       -2.01      2.55 o
   6   8  11      131.46      128.43      7.64 o
   7   8  11       49.50       50.53      5.58 o
   8   8  11        5.89        0.16      4.35 o
   9   8  11       44.45       51.44     11.54 o
  10   8  11        1.15        0.61      8.87 o
  11   8  11       71.80       70.72     10.05 o
  -7   9  11        5.43        7.65      4.43 o
  -6   9  11      172.20      192.81      8.99 o
  -5   9  11       57.46       56.93      5.54 o
  -4   9  11        0.14        1.45      2.75 o
  -3   9  11       42.63       36.83      4.02 o
  -2   9  11      175.64      181.39      7.03 o
  -1   9  11       66.44       61.68      4.94 o
   0   9  11      256.93      239.62      8.08 o
   1   9  11        0.14        2.01      2.93 o
   2   9  11      349.19      309.36     11.08 o
   3   9  11      394.23      370.38     10.58 o
   4   9  11        2.86        3.53      3.22 o
   5   9  11        0.00       -2.66      2.68 o
   6   9  11      113.72      104.83      7.37 o
   7   9  11      231.16      218.91     10.08 o
   8   9  11        2.52        1.86      4.84 o
   9   9  11       80.32       79.42     11.21 o
  10   9  11       17.42       30.50      8.74 o
  -6  10  11       21.59       25.31      4.72 o
  -5  10  11       38.55       36.68      4.96 o
  -4  10  11       76.55       75.23      6.19 o
  -3  10  11      323.29      321.22     12.55 o
  -2  10  11        3.42        3.77      3.04 o
  -1  10  11        3.85        1.31      2.72 o
   0  10  11       28.39       33.98      4.10 o
   1  10  11       12.93       13.39      3.95 o
   2  10  11        5.47        4.30      3.24 o
   3  10  11        7.33        4.42      2.91 o
   4  10  11        7.63       12.43      3.44 o
   5  10  11        4.04        4.40      3.39 o
   6  10  11      147.08      141.14      8.69 o
   7  10  11       31.92       28.78      5.25 o
   8  10  11        5.07        5.77      5.32 o
   9  10  11        7.97       18.66      6.84 o
  10  10  11       31.07       32.49      8.10 o
  -5  11  11       37.85       44.63      5.66 o
  -4  11  11       90.21       86.78      6.83 o
  -3  11  11      397.69      407.83     12.57 o
  -2  11  11       90.81       78.96      6.31 o
  -1  11  11       13.41        8.92      4.23 o
   0  11  11       15.14       17.61      5.63 o
   1  11  11       45.31       50.46      7.87 o
   2  11  11        3.07        4.17      3.43 o
   3  11  11       25.27       20.51      4.52 o
   4  11  11       76.31       83.39      6.28 o
   5  11  11       73.40       68.94      5.95 o
   6  11  11        4.95        6.30      4.05 o
   7  11  11        1.77        3.52      5.14 o
   8  11  11       60.10       69.23      9.37 o
   9  11  11       38.05       39.03      8.47 o
  -4  12  11       79.24       95.72      7.42 o
  -3  12  11      329.98      347.72     12.10 o
  -2  12  11       40.43       42.96      5.39 o
  -1  12  11        5.00        1.59      4.62 o
   0  12  11       92.64       91.78     12.18 o
   1  12  11      111.72      114.36     10.65 o
   2  12  11       15.54       14.30      8.51 o
   3  12  11        0.01        0.61      4.33 o
   4  12  11        7.24        2.95      3.77 o
   5  12  11        3.21        7.92      4.28 o
   6  12  11       46.40       56.93      8.82 o
   7  12  11       11.03       10.19      6.02 o
   8  12  11        1.77        8.43      6.07 o
  -2  13  11      123.15      123.81      9.77 o
  -1  13  11      223.47      215.87     14.57 o
   0  13  11        7.56        6.73      5.42 o
   1  13  11        6.48        2.64      7.23 o
   2  13  11        1.31        1.30      4.55 o
   3  13  11       54.12       41.22      8.06 o
   4  13  11      189.36      166.60     10.81 o
   5  13  11       18.05       11.53      4.61 o
   6  13  11        7.83        6.60      4.73 o
  -4  -9  12        0.83        4.17      6.19 o
  -3  -9  12       31.55       38.20      8.56 o
  -2  -9  12       83.42       95.18     12.18 o
  -1  -9  12       12.05        9.78      6.83 o
   0  -9  12        0.27       -0.27      5.15 o
  -6  -8  12       18.02       15.98      6.96 o
  -5  -8  12       57.19       55.49      9.09 o
  -4  -8  12        9.67        8.06      5.39 o
  -3  -8  12       15.55       27.93      7.33 o
  -2  -8  12        0.00       -1.17      7.03 o
  -1  -8  12       53.40       64.64      9.46 o
   0  -8  12       78.95       67.41      9.56 o
   1  -8  12        8.52        7.39      5.63 o
   2  -8  12       79.26       84.30     16.20 o
   3  -8  12        1.87        3.97      5.56 o
  -8  -7  12        4.92        5.66      7.85 o
  -7  -7  12       51.07       57.42     12.99 o
  -6  -7  12        9.73       10.44      5.89 o
  -5  -7  12      107.93      117.81      8.70 o
  -4  -7  12       29.70       30.82      7.07 o
  -3  -7  12        2.75       -1.35      4.45 o
  -2  -7  12        9.82       11.84      5.64 o
  -1  -7  12      218.40      210.86     13.63 o
   0  -7  12      392.38      372.52     32.02 o
   1  -7  12        8.42        9.51      5.66 o
   2  -7  12       24.91       18.73      6.65 o
   3  -7  12      262.00      265.12     12.24 o
   4  -7  12       60.13       61.93      7.48 o
   5  -7  12        6.15        3.26      4.74 o
  -8  -6  12       80.92      104.70     15.79 o
  -7  -6  12        1.06        6.01      6.78 o
  -6  -6  12       26.67       32.25      7.12 o
  -5  -6  12        5.23        8.00      4.11 o
  -4  -6  12      121.59      108.49      7.82 o
  -3  -6  12       32.05       29.63      4.93 o
  -2  -6  12       61.05       63.28      8.39 o
  -1  -6  12       63.04       67.02      8.37 o
   0  -6  12      105.68      114.13     10.19 o
   1  -6  12      196.91      176.76     12.50 o
   2  -6  12       17.06       14.13      4.55 o
   3  -6  12       85.11       86.99      7.53 o
   4  -6  12      106.55      102.32      8.35 o
   5  -6  12        7.51        7.54      4.61 o
   6  -6  12       18.92       16.12      5.60 o
  -9  -5  12        1.50       10.24      7.80 o
  -8  -5  12       13.18        9.43      8.00 o
  -7  -5  12      491.85      504.80     28.53 o
  -6  -5  12      328.56      339.52     12.58 o
  -5  -5  12       28.93       21.14      4.69 o
  -4  -5  12        0.26       -0.84      2.79 o
  -3  -5  12      121.58      117.63      7.58 o
  -2  -5  12       27.56       33.26      4.82 o
  -1  -5  12        2.76       -0.65      3.56 o
   0  -5  12        7.22        4.20      3.32 o
   1  -5  12       50.71       49.90      5.62 o
   2  -5  12       52.72       61.83      6.15 o
   3  -5  12       17.83       19.05      4.70 o
   4  -5  12       87.90       89.52      7.78 o
   5  -5  12       81.84       83.72      7.75 o
   6  -5  12        6.49       10.34      5.10 o
   7  -5  12       88.45      103.04      8.92 o
 -10  -4  12        4.36        1.37      5.22 o
  -9  -4  12       12.50       13.38      5.65 o
  -8  -4  12        4.30       -3.83      3.83 o
  -7  -4  12       65.25       71.84     12.23 o
  -6  -4  12      148.54      157.95      8.84 o
  -5  -4  12        0.50       -1.55      2.83 o
  -4  -4  12       20.03       19.96      4.05 o
  -3  -4  12      156.34      163.15      8.25 o
  -2  -4  12      695.84      699.34     15.14 o
  -1  -4  12      102.39      102.82      5.33 o
   0  -4  12       67.10       63.24      5.58 o
   1  -4  12       26.60       33.26      4.76 o
   2  -4  12       45.93       42.24      5.33 o
   3  -4  12        0.61        3.24      3.34 o
   4  -4  12        2.19        0.26      3.37 o
   5  -4  12      156.47      165.48     11.43 o
   6  -4  12      186.47      208.45     10.86 o
   7  -4  12        6.82        5.78      4.27 o
   8  -4  12       11.02       25.95      5.94 o
 -10  -3  12        2.29        1.78      4.91 o
  -9  -3  12        1.19        3.13      4.79 o
  -8  -3  12       11.17       14.70      5.22 o
  -7  -3  12      101.17       93.28      7.01 o
  -6  -3  12       43.89       46.09      4.47 o
  -5  -3  12      223.92      208.37      7.46 o
  -4  -3  12      462.49      461.81     12.60 o
  -3  -3  12       17.14       19.00      3.79 o
  -2  -3  12      609.64      608.16      9.92 o
  -1  -3  12        0.07        0.93      2.15 o
   0  -3  12       22.85       18.63      2.86 o
   1  -3  12        2.39        3.35      2.93 o
   2  -3  12       48.11       44.90      5.05 o
   3  -3  12       54.88       51.79      5.52 o
   4  -3  12       22.10       26.85      4.72 o
   5  -3  12      305.63      313.37     11.87 o
   6  -3  12       87.90       95.05      7.63 o
   7  -3  12        4.89        7.06      4.37 o
   8  -3  12        2.99        6.35      4.43 o
   9  -3  12        0.00       -4.09      5.57 o
 -10  -2  12       53.66       69.74      9.33 o
  -9  -2  12       72.90       73.05     11.74 o
  -8  -2  12      187.79      195.36     12.10 o
  -7  -2  12        0.65       -0.80      2.66 o
  -6  -2  12       13.72       10.16      3.01 o
  -5  -2  12      136.93      140.88      7.33 o
  -4  -2  12       31.93       34.57      3.51 o
  -3  -2  12       90.39       77.29     13.28 o
  -2  -2  12      500.20      500.20     11.30 o
  -1  -2  12      165.58      153.65      5.01 o
   0  -2  12       99.03       86.02      3.31 o
   1  -2  12       93.19      101.52      4.35 o
   2  -2  12        2.42       -0.26      2.63 o
   3  -2  12       23.51       24.79      4.21 o
   4  -2  12       32.19       23.16      4.22 o
   5  -2  12      239.29      230.58      9.95 o
   6  -2  12      196.48      195.44     12.87 o
   7  -2  12       18.40       16.10      9.43 o
   8  -2  12      246.48      237.45     12.01 o
   9  -2  12      112.93      110.76     11.46 o
 -10  -1  12      170.72      190.36     13.54 o
  -9  -1  12        3.53        0.86      4.56 o
  -8  -1  12      164.47      141.35     10.57 o
  -7  -1  12       38.71       43.08      5.19 o
  -6  -1  12       11.98       15.44      3.24 o
  -5  -1  12       88.43       81.66      5.08 o
  -4  -1  12        4.62        4.51      1.94 o
  -3  -1  12       16.02       18.16      2.02 o
  -2  -1  12      351.39      359.64      8.90 o
  -1  -1  12      384.78      365.66      6.01 o
   0  -1  12       84.19       92.79      3.77 o
   1  -1  12      437.85      445.51      6.08 o
   2  -1  12      144.06      169.49      7.70 o
   3  -1  12        0.44        0.68      1.66 o
   4  -1  12       30.01       24.85      4.13 o
   5  -1  12       19.92       27.96      4.38 o
   6  -1  12       59.34       57.99      5.66 o
   7  -1  12       45.08       40.08      5.28 o
   8  -1  12       62.88       53.53      8.24 o
   9  -1  12       90.18       75.47      9.75 o
  10  -1  12        3.52       -2.53      5.69 o
 -10   0  12      199.50      218.64     11.73 o
  -9   0  12       28.29       18.48      6.00 o
  -8   0  12       29.18       23.04      5.67 o
  -7   0  12        7.12        6.30      3.20 o
  -6   0  12      168.41      175.83      6.99 o
  -5   0  12      302.60      306.18      8.53 o
  -4   0  12       47.46       54.89      3.52 o
  -3   0  12      500.28      473.36      7.72 o
  -2   0  12     1320.69     1302.72     16.76 o
  -1   0  12     1608.06     1705.42     17.88 o
   0   0  12       38.38       35.73      2.24 o
   1   0  12       65.49       58.33     10.08 o
   2   0  12      245.69      233.03      6.07 o
   3   0  12      332.85      342.84     12.24 o
   4   0  12        6.24        3.24      2.72 o
   5   0  12        7.20        6.45      3.14 o
   6   0  12        5.48       10.78      3.48 o
   7   0  12      205.95      233.67     13.44 o
   8   0  12       28.95       32.48      7.02 o
   9   0  12        5.30        8.14      5.64 o
  10   0  12       28.65       30.65      7.88 o
 -10   1  12        1.73        4.48      4.19 o
  -9   1  12       29.73       33.15      6.96 o
  -8   1  12       61.78       62.98      7.94 o
  -7   1  12        5.88        5.51      3.35 o
  -6   1  12      282.12      254.60      9.30 o
  -5   1  12       75.61       76.56      4.87 o
  -4   1  12      171.35      168.54      6.37 o
  -3   1  12      275.67      271.65      5.59 o
  -2   1  12      356.61      367.46     10.83 o
  -1   1  12      163.48      159.92      4.44 o
   0   1  12       40.02       35.13      2.79 o
   1   1  12        0.19        0.50      1.11 o
   2   1  12       48.82       36.76      3.11 o
   3   1  12      589.24      585.30      9.79 o
   4   1  12        6.99        7.02      2.22 o
   5   1  12      266.34      259.05      7.24 o
   6   1  12       56.34       39.72      4.83 o
   7   1  12       69.25       59.49      5.76 o
   8   1  12       11.53       14.89      5.94 o
   9   1  12       37.00       35.66      7.40 o
  10   1  12      117.96      127.16     11.54 o
 -10   2  12        5.06        0.14      4.70 o
  -9   2  12       89.66       71.02      8.84 o
  -8   2  12      224.24      204.90      8.50 o
  -7   2  12      118.01      125.20      6.52 o
  -6   2  12       30.21       22.84      3.44 o
  -5   2  12      302.29      269.07      9.79 o
  -4   2  12      470.48      456.12     10.12 o
  -3   2  12       20.92       18.56      3.22 o
  -2   2  12      401.13      372.02      7.40 o
  -1   2  12       80.38       61.95     12.65 o
   0   2  12      466.25      410.54      6.80 o
   1   2  12      671.21      686.16      8.70 o
   2   2  12        0.18       -1.01      1.01 o
   3   2  12       83.79       72.20      4.38 o
   4   2  12       86.97       91.99      4.84 o
   5   2  12      413.58      399.96     24.43 o
   6   2  12        5.58        6.10      3.22 o
   7   2  12        1.32        2.73      3.33 o
   8   2  12        1.99       -0.09      3.17 o
   9   2  12      193.68      208.55     11.96 o
  10   2  12       30.02       38.90      6.04 o
  11   2  12        5.97        1.73      8.92 o
 -10   3  12       84.35      107.58     11.51 o
  -9   3  12        1.56        4.37      3.58 o
  -8   3  12       39.74       42.09      5.52 o
  -7   3  12      326.14      303.27      9.88 o
  -6   3  12       10.51        5.95      2.42 o
  -5   3  12       76.80       49.77      4.44 o
  -4   3  12       75.70       77.97      5.62 o
  -3   3  12      174.52      169.83      7.29 o
  -2   3  12       66.21       58.65      3.95 o
  -1   3  12       15.02       11.46      2.03 o
   0   3  12      392.28      390.87      8.15 o
   1   3  12      252.96      262.96      6.30 o
   2   3  12       69.31       63.16      2.77 o
   3   3  12       60.47       59.87      2.41 o
   4   3  12      246.12      249.17     10.71 o
   5   3  12      140.13      122.87      8.40 o
   6   3  12        9.22       13.19      4.42 o
   7   3  12       57.61       51.47      5.64 o
   8   3  12       77.72       74.05      6.58 o
   9   3  12       57.15       56.89      6.42 o
  10   3  12       76.95       83.90      7.52 o
  11   3  12       34.68       51.87      8.58 o
 -10   4  12      158.95      173.43     10.52 o
  -9   4  12       64.12       66.36      6.92 o
  -8   4  12        0.03       -0.19      3.12 o
  -7   4  12        1.87        1.32      3.10 o
  -6   4  12      225.28      229.79      7.70 o
  -5   4  12       20.15       19.38      3.35 o
  -4   4  12      130.63      119.10      6.96 o
  -3   4  12     1046.64     1001.21     14.63 o
  -2   4  12       13.74       11.16      2.49 o
  -1   4  12      358.10      349.03      7.08 o
   0   4  12       42.54       48.34      2.74 o
   1   4  12        2.95        1.43      1.44 o
   2   4  12       20.38       29.04      2.21 o
   3   4  12       15.81       23.61      2.47 o
   4   4  12      253.58      273.66      7.38 o
   5   4  12       37.00       33.00      6.52 o
   6   4  12       78.52       77.78      7.59 o
   7   4  12      134.20      139.30      9.99 o
   8   4  12        0.97       -0.05      3.93 o
   9   4  12        5.98        8.48      3.97 o
  10   4  12        3.39        3.48      4.06 o
  11   4  12        2.51        0.78      5.14 o
  -9   5  12       91.19      107.91      8.62 o
  -8   5  12        1.34       -1.11      3.24 o
  -7   5  12       16.24       13.69      4.18 o
  -6   5  12      332.12      329.12      9.35 o
  -5   5  12       29.72       32.31      4.03 o
  -4   5  12        2.38        1.38      2.12 o
  -3   5  12       75.06       83.13      5.16 o
  -2   5  12       15.52       11.59      2.71 o
  -1   5  12       32.60       32.61      3.86 o
   0   5  12       42.58       50.05      3.59 o
   1   5  12       63.65       64.53      4.03 o
   2   5  12      191.29      175.18      6.02 o
   3   5  12      627.86      612.04     11.05 o
   4   5  12      367.01      358.44      7.73 o
   5   5  12        6.10        7.03      2.61 o
   6   5  12        4.25        3.06      6.01 o
   7   5  12      406.06      430.71     28.12 o
   8   5  12       36.11       43.92      7.12 o
   9   5  12        3.87       -1.19      4.32 o
  10   5  12        4.63        1.72      4.10 o
  11   5  12       19.78       33.79      7.92 o
  -9   6  12        3.03        5.04      4.14 o
  -8   6  12      144.13      161.82      9.94 o
  -7   6  12        1.53        3.94      3.05 o
  -6   6  12       50.46       53.87      5.92 o
  -5   6  12        2.85        4.35      2.75 o
  -4   6  12        4.28        1.55      2.13 o
  -3   6  12      213.94      194.72      8.74 o
  -2   6  12      157.51      137.71      7.07 o
  -1   6  12        4.27        5.39      2.77 o
   0   6  12        1.35        0.80      2.34 o
   1   6  12      224.87      221.71      6.21 o
   2   6  12        3.23        5.53      2.29 o
   3   6  12      276.82      266.00     12.41 o
   4   6  12        0.53        0.78      1.91 o
   5   6  12       88.35       80.03      5.52 o
   6   6  12       12.75       10.86      4.69 o
   7   6  12      230.93      221.22     12.63 o
   8   6  12       67.52       67.26      8.26 o
   9   6  12        0.81        3.33      5.03 o
  10   6  12       98.10       87.23     10.10 o
  11   6  12        7.26       12.71      6.76 o
  -8   7  12       50.70       68.53      7.40 o
  -7   7  12        8.21       10.36      3.79 o
  -6   7  12       70.91       74.01      6.99 o
  -5   7  12       17.31       11.87      3.15 o
  -4   7  12      465.82      477.26     12.19 o
  -3   7  12      412.98      409.57     10.90 o
  -2   7  12      802.36      780.58     23.07 o
  -1   7  12        1.18       -1.10      2.59 o
   0   7  12      294.15      292.62     11.35 o
   1   7  12      372.71      359.51     13.27 o
   2   7  12      477.59      461.29     12.35 o
   3   7  12      298.46      316.07     14.66 o
   4   7  12       53.83       46.67      4.84 o
   5   7  12       90.39       99.46      6.43 o
   6   7  12       26.51       16.05      5.24 o
   7   7  12       27.65       25.71      6.02 o
   8   7  12        0.57       -1.79      4.39 o
   9   7  12       78.03       89.83      9.91 o
  10   7  12      161.45      172.83     14.52 o
  -8   8  12      159.39      174.40     10.99 o
  -7   8  12      111.20      114.70      7.80 o
  -6   8  12        7.64        7.94      4.19 o
  -5   8  12      125.53      133.63      8.70 o
  -4   8  12       14.89       17.28      3.79 o
  -3   8  12        0.77        2.28      2.75 o
  -2   8  12      178.27      180.31      9.62 o
  -1   8  12       12.23       14.46      3.71 o
   0   8  12      928.95      906.35     44.39 o
   1   8  12       37.94       34.30      6.50 o
   2   8  12      224.25      234.63      9.67 o
   3   8  12       90.17       92.38      6.63 o
   4   8  12       70.97       75.49      6.10 o
   5   8  12       62.16       69.87      6.00 o
   6   8  12       47.84       44.60      7.04 o
   7   8  12        6.92        4.80      4.61 o
   8   8  12        3.01        6.90      5.17 o
   9   8  12       13.46       11.67      5.77 o
  10   8  12       56.59       74.36      9.90 o
  -7   9  12        0.49       -0.22      3.86 o
  -6   9  12        3.52        1.48      3.95 o
  -5   9  12      118.46      121.94      8.81 o
  -4   9  12       78.23       90.08      6.31 o
  -3   9  12       24.50       25.65      4.17 o
  -2   9  12      158.05      146.53      9.69 o
  -1   9  12        1.97        2.56      2.57 o
   0   9  12      125.10      132.38      9.67 o
   1   9  12      261.38      269.50     16.58 o
   2   9  12      211.16      187.52     10.99 o
   3   9  12      175.69      173.35      9.00 o
   4   9  12      297.38      295.15     11.22 o
   5   9  12        7.32        1.12      3.13 o
   6   9  12        2.59        2.13      3.47 o
   7   9  12       27.03       28.93      6.90 o
   8   9  12       96.03       89.26      9.78 o
   9   9  12       10.70       11.28      5.95 o
  10   9  12        6.73        4.04      5.67 o
  -6  10  12        3.55        1.36      3.93 o
  -5  10  12       89.60       91.60      6.94 o
  -4  10  12      207.01      222.30      9.61 o
  -3  10  12        9.48       14.41      3.85 o
  -2  10  12        9.64        9.30      3.72 o
  -1  10  12      377.61      392.82     11.15 o
   0  10  12      143.41      142.82      8.91 o
   1  10  12       60.46       54.40      6.07 o
   2  10  12       34.11       27.40      4.82 o
   3  10  12       26.23       27.67      4.84 o
   4  10  12       70.80       71.42      6.67 o
   5  10  12        0.23       -2.85      2.85 o
   6  10  12        0.66        1.98      3.50 o
   7  10  12        2.31        5.71      5.12 o
   8  10  12       56.23       62.06      8.92 o
   9  10  12        4.35       10.44      6.04 o
  -5  11  12       18.23       21.32      4.69 o
  -4  11  12       69.56       67.03      6.29 o
  -3  11  12       28.42       29.17      4.77 o
  -2  11  12      121.57      127.75      8.69 o
  -1  11  12        9.17        4.62      4.52 o
   0  11  12       35.94       33.80      6.98 o
   1  11  12       30.48       25.95      6.36 o
   2  11  12      114.02      119.61      8.49 o
   3  11  12        0.00        1.75      2.83 o
   4  11  12        0.14       -2.19      3.14 o
   5  11  12        0.08       -0.74      3.54 o
   6  11  12      101.67      100.14      8.05 o
   7  11  12        3.03       -1.59      4.51 o
   8  11  12       34.92       27.43      7.47 o
  -3  12  12       15.17       17.44      4.37 o
  -2  12  12      139.35      166.04     12.80 o
  -1  12  12       17.60       16.80      6.01 o
   0  12  12        2.69        4.53      4.59 o
   1  12  12        3.32        6.08      4.87 o
   2  12  12      269.35      283.61     15.83 o
   3  12  12       27.61       31.49      5.83 o
   4  12  12        7.33        3.92      3.94 o
   5  12  12       22.21       15.26      6.40 o
   6  12  12       95.84       92.67     10.50 o
   7  12  12       19.01       19.25      6.99 o
  -1  13  12      100.52      112.42     22.95 o
   0  13  12       48.38       55.20      8.99 o
   1  13  12        0.79        0.89      4.33 o
   2  13  12        0.01        1.90      4.85 o
   3  13  12        1.00        0.09      3.43 o
   4  13  12       22.38       20.00      5.42 o
   5  13  12       70.60       86.63      8.49 o
  -5  -8  13       19.63       26.44      7.74 o
  -4  -8  13        4.15       -2.17      5.18 o
  -3  -8  13       37.78       37.57      8.56 o
  -2  -8  13      317.51      347.54     18.50 o
  -1  -8  13      152.86      157.92     15.95 o
   0  -8  13        0.87        2.30      5.43 o
   1  -8  13       12.03       12.09      6.57 o
  -6  -7  13        9.94       20.50      7.09 o
  -5  -7  13        0.02        1.75      5.23 o
  -4  -7  13       33.02       33.99      7.73 o
  -3  -7  13       12.71        9.87      6.04 o
  -2  -7  13      129.56      121.74     11.50 o
  -1  -7  13      168.51      156.58     12.70 o
   0  -7  13        3.11        2.98      5.20 o
   1  -7  13        8.39        9.32      6.02 o
   2  -7  13        1.78       -1.87      6.62 o
   3  -7  13        1.17        0.85      5.53 o
   4  -7  13       14.28       18.63      5.68 o
  -8  -6  13       15.57        0.15      6.67 o
  -7  -6  13      237.46      266.16     22.77 o
  -6  -6  13      101.81       91.59     10.04 o
  -5  -6  13       26.82       33.55      5.73 o
  -4  -6  13      134.83      136.88     11.56 o
  -3  -6  13        8.42        6.51      5.31 o
  -2  -6  13        0.32       -4.81      4.81 o
  -1  -6  13       23.77       14.61      9.81 o
   0  -6  13       60.17       65.19      8.74 o
   1  -6  13      334.16      323.17     16.36 o
   2  -6  13        2.20       -2.06      4.50 o
   3  -6  13        3.59        4.92      4.43 o
   4  -6  13      124.91      119.07      9.16 o
   5  -6  13      230.85      254.52     16.77 o
  -8  -5  13        0.21        0.31      5.86 o
  -7  -5  13       66.20       67.81     12.84 o
  -6  -5  13       43.39       51.56      8.00 o
  -5  -5  13      309.80      322.46     12.40 o
  -4  -5  13       15.04       15.02      4.51 o
  -3  -5  13        0.48        3.13      4.70 o
  -2  -5  13      103.82      105.67     11.41 o
  -1  -5  13      101.79      101.27      9.77 o
   0  -5  13        6.20        4.49      4.46 o
   1  -5  13       11.53       14.60      4.32 o
   2  -5  13      119.09      100.14      7.69 o
   3  -5  13       28.48       25.90      5.31 o
   4  -5  13       19.27       24.53      5.43 o
   5  -5  13       73.23       72.46      7.63 o
   6  -5  13       27.33       23.12      5.99 o
  -9  -4  13       32.92       38.62     11.77 o
  -8  -4  13        1.03        0.51      6.62 o
  -7  -4  13       27.36       32.15      9.88 o
  -6  -4  13      118.07      132.89      9.09 o
  -5  -4  13      221.37      215.41     10.05 o
  -4  -4  13      115.93      108.17      7.22 o
  -3  -4  13       19.07       19.34      4.07 o
  -2  -4  13      102.08      115.05      9.65 o
  -1  -4  13      247.89      243.26     21.60 o
   0  -4  13        0.02       -1.60      2.91 o
   1  -4  13      176.08      171.65      8.89 o
   2  -4  13        2.74        1.86      3.47 o
   3  -4  13        1.00        0.26      3.22 o
   4  -4  13       38.88       42.52      5.81 o
   5  -4  13       11.23       18.91      5.06 o
   6  -4  13       21.51       18.10      5.31 o
   7  -4  13      106.39      134.85      9.87 o
  -9  -3  13       91.49       98.67     10.06 o
  -8  -3  13        6.33        4.26      4.39 o
  -7  -3  13       43.55       33.73     10.09 o
  -6  -3  13        2.39        1.69      3.29 o
  -5  -3  13        0.05        0.08      2.83 o
  -4  -3  13       19.00       29.87      4.63 o
  -3  -3  13      398.16      376.55     11.64 o
  -2  -3  13      254.99      255.48      9.58 o
  -1  -3  13        4.15        4.82      3.29 o
   0  -3  13       31.65       33.94      4.72 o
   1  -3  13        4.10        0.38      2.93 o
   2  -3  13       50.43       48.70      5.51 o
   3  -3  13      149.55      173.07      8.87 o
   4  -3  13       57.07       49.47      5.90 o
   5  -3  13        6.32        9.32      4.07 o
   6  -3  13       19.32       17.71      4.86 o
   7  -3  13      110.29      136.79      9.42 o
   8  -3  13        1.77        4.75      6.38 o
 -10  -2  13       56.30       71.66      9.78 o
  -9  -2  13        0.05        0.91      4.36 o
  -8  -2  13      144.55      169.34     24.81 o
  -7  -2  13       84.56       86.42      6.88 o
  -6  -2  13       17.09       21.78      3.69 o
  -5  -2  13       45.04       52.10      4.42 o
  -4  -2  13      180.54      190.18      8.71 o
  -3  -2  13     1127.73     1134.17     18.93 o
  -2  -2  13       54.75       59.33      4.26 o
  -1  -2  13       95.57       90.99      5.57 o
   0  -2  13        2.06       -0.56      2.84 o
   1  -2  13      126.60      129.88      7.39 o
   2  -2  13       71.91       64.89      5.78 o
   3  -2  13       68.71       66.99      6.01 o
   4  -2  13      110.22       85.54      6.72 o
   5  -2  13      204.91      203.53     12.66 o
   6  -2  13      227.66      192.26     13.05 o
   7  -2  13        0.01        1.75      3.55 o
   8  -2  13        0.49        4.00      5.95 o
   9  -2  13        1.62       -5.15      5.15 o
 -10  -1  13        0.30       -1.98      4.93 o
  -9  -1  13        6.48        5.05      5.15 o
  -8  -1  13       86.03       83.72      8.83 o
  -7  -1  13      224.85      217.26     10.09 o
  -6  -1  13       42.96       43.39      4.29 o
  -5  -1  13        1.42        0.72      2.34 o
  -4  -1  13       20.57       17.67      2.61 o
  -3  -1  13       20.14       20.05      2.60 o
  -2  -1  13     1043.28     1004.84     20.17 o
  -1  -1  13     1001.63     1013.39     11.93 o
   0  -1  13      501.12      442.94      8.87 o
   1  -1  13      348.55      351.77     14.90 o
   2  -1  13      168.00      163.53      7.90 o
   3  -1  13        1.39       -0.07      2.29 o
   4  -1  13        3.58        7.53      3.34 o
   5  -1  13       10.20        8.34      3.68 o
   6  -1  13        9.75        8.50      3.76 o
   7  -1  13       44.19       47.44      7.96 o
   8  -1  13        3.99        0.20      5.18 o
   9  -1  13       23.16       17.60      7.24 o
 -10   0  13        4.69        5.94      5.16 o
  -9   0  13      225.12      237.23     14.27 o
  -8   0  13       24.86       29.33      6.43 o
  -7   0  13       92.98       82.87      6.79 o
  -6   0  13      142.66      138.41      6.64 o
  -5   0  13      370.47      371.05      8.32 o
  -4   0  13      100.02      100.89      4.70 o
  -3   0  13       15.36       20.67      2.70 o
  -2   0  13       51.52       56.99      3.31 o
  -1   0  13       37.82       47.42      3.79 o
   0   0  13     1097.00     1115.33     12.51 o
   1   0  13       28.94       23.15      6.91 o
   2   0  13       73.97       69.44      5.58 o
   3   0  13      408.45      392.47     12.79 o
   4   0  13       19.51       18.95      3.83 o
   5   0  13        0.84       -1.24      2.60 o
   6   0  13        0.00        3.91      4.68 o
   7   0  13       10.24       14.37      5.94 o
   8   0  13       42.93       49.64      9.88 o
   9   0  13        0.57       -4.73      4.73 o
 -10   1  13       41.57       64.34      7.66 o
  -9   1  13       29.20       25.52      5.43 o
  -8   1  13       77.24       84.09      9.10 o
  -7   1  13        9.49        8.99      3.58 o
  -6   1  13       68.36       64.02      4.88 o
  -5   1  13      545.87      546.03     13.63 o
  -4   1  13      145.40      137.55      5.39 o
  -3   1  13      430.52      428.81     10.41 o
  -2   1  13      220.50      218.24      5.57 o
  -1   1  13      259.15      271.12      5.79 o
   0   1  13      783.49      718.89     47.22 o
   1   1  13       26.76       27.66      1.99 o
   2   1  13       36.58       44.57      3.46 o
   3   1  13      112.03      117.20      5.02 o
   4   1  13      669.19      659.72     24.71 o
   5   1  13        5.28        4.69      4.54 o
   6   1  13        5.19       -2.02      3.85 o
   7   1  13      124.09      122.30     10.68 o
   8   1  13      404.10      356.59     16.89 o
   9   1  13       12.96       11.99      6.46 o
  10   1  13        0.01       -3.85      5.49 o
 -10   2  13       27.65       48.38      8.77 o
  -9   2  13        0.21       -1.25      4.14 o
  -8   2  13        4.54        3.66      2.73 o
  -7   2  13        1.87        7.13      3.47 o
  -6   2  13       48.27       40.06      4.20 o
  -5   2  13       22.28       15.86      3.09 o
  -4   2  13       10.78       14.51      3.01 o
  -3   2  13      247.88      231.18      8.41 o
  -2   2  13      724.10      679.01     10.12 o
  -1   2  13        0.13       -0.45      1.14 o
   0   2  13       87.58       84.56      3.70 o
   1   2  13      475.38      464.09      6.84 o
   2   2  13       47.11       49.67      2.70 o
   3   2  13        9.26        7.23      2.43 o
   4   2  13      154.91      150.96      9.40 o
   5   2  13        3.55        4.17      3.03 o
   6   2  13       87.69       90.52      6.60 o
   7   2  13        2.14        2.30      3.33 o
   8   2  13       18.90       19.12      6.41 o
   9   2  13        2.66       -3.08      4.75 o
  10   2  13       43.39       33.92      7.89 o
 -10   3  13      115.53      133.90     12.57 o
  -9   3  13        1.82        0.25      2.97 o
  -8   3  13        3.42        4.51      3.36 o
  -7   3  13       97.30      108.56      6.62 o
  -6   3  13      212.20      189.38      8.16 o
  -5   3  13      760.64      674.40     14.53 o
  -4   3  13        2.88        4.51      2.82 o
  -3   3  13       37.39       38.04      4.23 o
  -2   3  13      115.02      115.12      5.22 o
  -1   3  13       33.67       41.78      3.03 o
   0   3  13       47.52       36.94      2.75 o
   1   3  13      205.22      178.88      4.71 o
   2   3  13      808.29      770.66     13.49 o
   3   3  13       21.70       20.87      4.64 o
   4   3  13       59.86       54.51      6.02 o
   5   3  13      130.64      132.30      8.88 o
   6   3  13        4.52        6.64      3.36 o
   7   3  13        0.41       -2.91      2.91 o
   8   3  13        0.00        0.03      3.41 o
   9   3  13       10.90       10.41      4.59 o
  10   3  13       62.52       67.85      7.34 o
  -9   4  13       44.07       45.54      6.40 o
  -8   4  13        8.49        5.92      3.67 o
  -7   4  13        1.13        0.23      2.98 o
  -6   4  13       26.23       25.19      3.59 o
  -5   4  13      123.43      103.39      7.09 o
  -4   4  13      200.95      176.34      7.25 o
  -3   4  13      108.70      105.00      5.54 o
  -2   4  13      218.58      128.58     70.91 o
  -1   4  13      444.47      436.92     12.03 o
   0   4  13       19.44       21.30      2.43 o
   1   4  13        3.47        5.27      1.48 o
   2   4  13      366.20      400.49      5.89 o
   3   4  13       37.82       35.69      4.36 o
   4   4  13        7.76        3.99      3.72 o
   5   4  13       77.85       75.76      8.56 o
   6   4  13      120.59      110.22     12.51 o
   7   4  13        6.66       10.67      5.17 o
   8   4  13        8.04        6.52      3.91 o
   9   4  13        1.24       -3.18      3.64 o
  10   4  13        0.40        1.83      3.88 o
  -9   5  13       38.19       29.23      5.83 o
  -8   5  13       74.61       75.93      7.26 o
  -7   5  13       39.57       41.33      5.59 o
  -6   5  13        8.73       15.71      3.70 o
  -5   5  13       84.47       83.41      5.74 o
  -4   5  13      305.18      308.93     10.93 o
  -3   5  13       19.34       23.93      4.03 o
  -2   5  13       39.57       43.85      3.88 o
  -1   5  13      143.93      131.04      5.56 o
   0   5  13      479.17      465.85     12.06 o
   1   5  13        0.22       -1.37      1.51 o
   2   5  13        4.93        6.99      2.22 o
   3   5  13      375.73      392.81     10.09 o
   4   5  13       62.30       69.80      7.22 o
   5   5  13      313.46      320.40     23.82 o
   6   5  13      111.66      104.19     15.16 o
   7   5  13       18.09        7.11      4.73 o
   8   5  13       61.54       66.79      8.35 o
   9   5  13       51.15       58.49      8.36 o
  10   5  13        6.91        6.50      4.35 o
  -8   6  13      149.10      182.08     10.64 o
  -7   6  13        0.87        0.30      3.03 o
  -6   6  13        0.05        0.14      3.07 o
  -5   6  13       38.40       41.60      4.63 o
  -4   6  13      102.03      107.32      7.23 o
  -3   6  13      461.30      468.54     11.30 o
  -2   6  13        3.21        1.50      2.73 o
  -1   6  13       21.19       25.24      3.69 o
   0   6  13      411.01      430.57     10.43 o
   1   6  13        0.20       -0.68      2.02 o
   2   6  13        4.54       -0.13      1.95 o
   3   6  13        0.00        0.34      2.43 o
   4   6  13       10.85        9.32      3.01 o
   5   6  13       90.32       79.25      7.86 o
   6   6  13       70.67       61.10     10.52 o
   7   6  13       60.91       46.84      7.21 o
   8   6  13       94.69      125.48     14.16 o
   9   6  13      239.53      276.03     15.24 o
  10   6  13        8.45        1.80      5.25 o
  -8   7  13       12.52       27.57      5.86 o
  -7   7  13      183.89      214.08      9.78 o
  -6   7  13      289.24      293.55     12.53 o
  -5   7  13       41.09       47.77      5.86 o
  -4   7  13       38.04       32.76      3.86 o
  -3   7  13        4.28        2.75      3.16 o
  -2   7  13        3.65        1.44      3.01 o
  -1   7  13       18.93       12.63      3.34 o
   0   7  13      207.96      215.09      8.04 o
   1   7  13       78.99       82.52      6.56 o
   2   7  13       69.20       59.79      5.33 o
   3   7  13       68.04       60.07      5.34 o
   4   7  13       22.17       21.98      4.00 o
   5   7  13       28.58       28.90      6.12 o
   6   7  13        3.06        5.27      4.44 o
   7   7  13       83.73       84.43      8.85 o
   8   7  13       15.29        8.99      5.33 o
   9   7  13       17.57        8.79      7.95 o
  10   7  13        0.02        0.43      5.11 o
  -7   8  13       38.29       49.06      5.96 o
  -6   8  13       60.36       63.98      6.97 o
  -5   8  13       69.48       70.08      7.03 o
  -4   8  13       88.39       80.41      6.97 o
  -3   8  13       61.83       62.55      6.12 o
  -2   8  13        7.38        9.54      3.62 o
  -1   8  13      278.72      283.39     10.09 o
   0   8  13      120.72      120.36      9.30 o
   1   8  13        8.68        7.96      4.13 o
   2   8  13       64.59       60.21      5.90 o
   3   8  13      337.49      347.81     11.63 o
   4   8  13       24.54       26.26      4.39 o
   5   8  13        9.98       10.44      4.97 o
   6   8  13       85.76       73.58      8.59 o
   7   8  13       53.32       62.43      8.28 o
   8   8  13        5.28        8.06      5.28 o
   9   8  13       21.93       21.41      7.10 o
  10   8  13        1.81       -4.75      4.75 o
  -6   9  13       67.94       64.08      7.43 o
  -5   9  13        4.83        5.67      4.18 o
  -4   9  13      305.46      313.18     13.64 o
  -3   9  13      251.33      262.46     13.61 o
  -2   9  13        6.25        6.89      3.58 o
  -1   9  13       61.19       57.32      7.85 o
   0   9  13       11.94        9.54      4.82 o
   1   9  13      482.52      420.19     23.72 o
   2   9  13       79.94       73.95      6.54 o
   3   9  13      138.25      136.17      8.32 o
   4   9  13      183.29      190.83      9.46 o
   5   9  13      126.01      126.35     10.74 o
   6   9  13       13.10        6.43      5.81 o
   7   9  13        7.72       10.34      5.62 o
   8   9  13        5.90        7.51      5.29 o
   9   9  13       75.96       80.46     10.10 o
  -5  10  13        0.09       -1.22      3.53 o
  -4  10  13      369.51      401.73     14.77 o
  -3  10  13      427.57      460.49     18.32 o
  -2  10  13        2.52       -1.63      5.86 o
  -1  10  13        0.00       -3.11      5.45 o
   0  10  13      103.87      102.97      9.49 o
   1  10  13      162.29      176.98     11.65 o
   2  10  13        0.09        0.15      3.99 o
   3  10  13       18.39       20.69      4.77 o
   4  10  13       59.00       71.52      6.79 o
   5  10  13      278.06      247.30     14.31 o
   6  10  13       18.01       19.06      6.54 o
   7  10  13        1.36       -1.97      4.62 o
   8  10  13       17.13       20.09      7.05 o
  -4  11  13        0.00       -0.30      3.04 o
  -3  11  13       10.76       12.38      5.61 o
  -2  11  13       41.42       41.06      7.60 o
  -1  11  13       64.64       51.97      8.03 o
   0  11  13       20.25       13.37      5.61 o
   1  11  13      176.81      177.01     12.59 o
   2  11  13        1.67       10.44      7.85 o
   3  11  13        0.05       -0.15      3.54 o
   4  11  13        0.19        0.09      3.29 o
   5  11  13       20.09       19.45      6.34 o
   6  11  13        5.20       11.21      5.94 o
   7  11  13        6.58        4.74      5.41 o
   8  11  13       10.43       12.34      6.58 o
  -2  12  13       27.08       39.07      7.77 o
  -1  12  13       50.28       56.16      8.71 o
   0  12  13        1.44        3.18      4.41 o
   1  12  13       37.18       39.51      7.81 o
   2  12  13        7.08        6.25      5.00 o
   3  12  13       57.58       48.21      8.32 o
   4  12  13        0.87        0.73      5.35 o
   5  12  13        1.45        1.14      4.64 o
   6  12  13       39.81       35.97      8.01 o
   0  13  13        8.22       12.06      6.03 o
   1  13  13       16.34       12.84      6.10 o
   2  13  13       50.04       53.63      8.95 o
   3  13  13       55.69       50.33      7.09 o
   4  13  13       69.07       90.86     10.73 o
  -5  -7  14       42.77       36.07      8.39 o
  -4  -7  14       31.81       25.44      7.69 o
  -3  -7  14        2.67       -1.05      5.14 o
  -2  -7  14        2.46       -0.27      5.37 o
  -1  -7  14        3.33        4.81      5.73 o
   0  -7  14       27.77       34.51      7.90 o
   1  -7  14        0.03       -4.18      4.18 o
   2  -7  14        0.84       -2.22      7.08 o
  -6  -6  14        0.08       -2.50      4.84 o
  -5  -6  14       42.94       36.86      7.94 o
  -4  -6  14       15.65       13.25      6.48 o
  -3  -6  14      118.27      115.75     11.18 o
  -2  -6  14      109.01      116.23     10.97 o
  -1  -6  14       98.72       77.03     10.47 o
   0  -6  14       14.87       11.92      6.20 o
   1  -6  14       55.37       46.40      8.40 o
   2  -6  14       64.34       59.49      9.03 o
   3  -6  14       15.24       17.90      6.59 o
   4  -6  14        4.20        8.92      5.06 o
  -7  -5  14       74.17       64.81     13.20 o
  -6  -5  14       80.50       79.71      9.56 o
  -5  -5  14       12.39       11.84      5.91 o
  -4  -5  14        0.79       -1.29      4.47 o
  -3  -5  14      196.56      196.89     13.49 o
  -2  -5  14      385.74      438.50     18.73 o
  -1  -5  14      116.17      121.47     10.85 o
   0  -5  14       53.80       56.68      8.11 o
   1  -5  14       20.38       12.06      5.60 o
   2  -5  14       44.98       45.96      9.69 o
   3  -5  14       27.69       32.65      5.69 o
   4  -5  14      239.84      231.37     11.83 o
   5  -5  14      191.59      221.95     12.13 o
  -8  -4  14       73.78       91.56     15.23 o
  -7  -4  14        6.90        6.78      7.08 o
  -6  -4  14       22.86       26.39      5.79 o
  -5  -4  14      208.43      212.07     10.47 o
  -4  -4  14      455.19      447.30     17.68 o
  -3  -4  14       25.11       18.07      5.77 o
  -2  -4  14      253.60      234.61     13.38 o
  -1  -4  14        2.77        4.31      4.49 o
   0  -4  14        0.31        0.40      3.97 o
   1  -4  14       64.82       66.27      6.44 o
   2  -4  14       17.02       23.63      4.88 o
   3  -4  14       33.87       26.35      5.07 o
   4  -4  14       40.04       31.34      5.62 o
   5  -4  14       98.12      101.70      8.44 o
   6  -4  14       22.46       14.44      5.21 o
  -9  -3  14       73.47       61.65     13.71 o
  -8  -3  14       31.54       38.72     11.41 o
  -7  -3  14        3.91        7.29      7.13 o
  -6  -3  14        7.11        7.47      3.94 o
  -5  -3  14       59.52       76.70      6.60 o
  -4  -3  14        1.62        6.54      3.33 o
  -3  -3  14       12.12       11.12      4.95 o
  -2  -3  14      139.24      131.32     10.28 o
  -1  -3  14       41.89       31.95      6.27 o
   0  -3  14      330.69      334.84     11.30 o
   1  -3  14      159.41      167.21      8.71 o
   2  -3  14        7.11        4.69      3.64 o
   3  -3  14        0.02       -1.58      3.14 o
   4  -3  14        1.59        0.28      3.35 o
   5  -3  14      206.38      216.91     15.69 o
   6  -3  14       15.18       12.85      4.59 o
   7  -3  14       64.00       57.04      9.78 o
  -9  -2  14       15.31       20.55      6.61 o
  -8  -2  14      123.09      131.60     18.83 o
  -7  -2  14        3.98        1.17      6.06 o
  -6  -2  14        1.65       -2.14      3.15 o
  -5  -2  14        0.89       -1.00      2.98 o
  -4  -2  14       91.10       74.83      6.19 o
  -3  -2  14      104.83      110.29      8.76 o
  -2  -2  14      870.76      876.35     22.51 o
  -1  -2  14       36.91       35.75      4.62 o
   0  -2  14       95.43       95.26      6.70 o
   1  -2  14       15.02        7.73      3.59 o
   2  -2  14      295.93      315.85     15.09 o
   3  -2  14        2.65        1.49      3.16 o
   4  -2  14       56.62       55.72      7.69 o
   5  -2  14       24.35       14.08      7.72 o
   6  -2  14        1.20        2.99      3.82 o
   7  -2  14       68.76       57.55      9.17 o
   8  -2  14        0.56        0.61      5.96 o
  -9  -1  14       21.40       25.69      6.78 o
  -8  -1  14       84.84      111.07     15.13 o
  -7  -1  14       85.73       96.00      9.11 o
  -6  -1  14       82.85       99.14      6.11 o
  -5  -1  14       60.29       67.78      4.97 o
  -4  -1  14      133.93      140.54      7.79 o
  -3  -1  14      234.58      233.81      7.65 o
  -2  -1  14        2.42        6.02      2.53 o
  -1  -1  14        4.07       12.89      6.01 o
   0  -1  14       44.22       50.67      5.28 o
   1  -1  14      179.01      180.16      9.25 o
   2  -1  14      305.92      244.81     21.76 o
   3  -1  14       20.67       18.18      4.06 o
   4  -1  14        2.20        3.48      3.09 o
   5  -1  14        2.15        1.37      3.02 o
   6  -1  14       72.87       65.65      8.75 o
   7  -1  14      108.70       96.53     10.66 o
   8  -1  14        4.15        4.09      6.02 o
  -9   0  14        0.19        1.52      4.95 o
  -8   0  14        7.94        4.19      4.64 o
  -7   0  14        0.07       -1.35      3.71 o
  -6   0  14       60.83       54.32      4.76 o
  -5   0  14        0.28        1.14      2.41 o
  -4   0  14       65.00       70.46      4.25 o
  -3   0  14        0.66        1.29      1.87 o
  -2   0  14       50.73       46.90      3.37 o
  -1   0  14      428.89      436.30      9.58 o
   0   0  14      163.84      178.20      8.25 o
   1   0  14        0.33        1.91      2.24 o
   2   0  14       73.93       69.39      5.78 o
   3   0  14      681.49      703.46     17.81 o
   4   0  14        0.79        1.90      2.91 o
   5   0  14        0.00       -2.85      4.09 o
   6   0  14       42.06       43.64      7.80 o
   7   0  14      118.01      125.89     11.20 o
   8   0  14        0.13       -0.36      5.20 o
   9   0  14        1.42        1.09      6.16 o
  -9   1  14        4.54        3.45      4.11 o
  -8   1  14       78.36       90.78      9.55 o
  -7   1  14      129.36      131.64     10.56 o
  -6   1  14       32.53       32.29      4.03 o
  -5   1  14       91.04       95.86      4.98 o
  -4   1  14       30.61       34.23      3.33 o
  -3   1  14       63.33       66.87      4.02 o
  -2   1  14       23.46       24.02      2.30 o
  -1   1  14      199.07      193.29      5.81 o
   0   1  14      575.86      568.02     21.70 o
   1   1  14      669.11      672.52     28.34 o
   2   1  14       80.83       75.24      8.62 o
   3   1  14       94.62       95.33      6.24 o
   4   1  14      132.85      139.59     10.43 o
   5   1  14       60.97       63.47      8.03 o
   6   1  14        0.55       -1.10      4.18 o
   7   1  14        7.82        6.76      5.56 o
   8   1  14        3.95        3.77      5.66 o
   9   1  14      187.26      219.42     15.04 o
  -9   2  14       22.89       32.07      6.10 o
  -8   2  14       20.93       25.87      5.31 o
  -7   2  14      189.54      186.78     12.19 o
  -6   2  14       50.95       43.31      4.46 o
  -5   2  14       13.78       13.21      3.10 o
  -4   2  14      306.69      283.25      9.02 o
  -3   2  14      486.37      480.56      9.49 o
  -2   2  14        1.67        2.70      1.93 o
  -1   2  14        0.16       -1.26      1.26 o
   0   2  14      340.96      327.32      7.54 o
   1   2  14       57.54       65.15      6.66 o
   2   2  14       55.96       60.79      4.15 o
   3   2  14        3.71        1.69      2.69 o
   4   2  14       48.32       51.19      5.05 o
   5   2  14       99.25       92.83      9.00 o
   6   2  14        2.92        4.41      4.77 o
   7   2  14       24.67       20.14      6.83 o
   8   2  14        0.13        3.19      5.22 o
   9   2  14      112.33       99.96     10.87 o
  -9   3  14       73.76      117.38     11.43 o
  -8   3  14        5.13        3.70      4.75 o
  -7   3  14       10.11        5.24      3.83 o
  -6   3  14      257.85      272.94      8.37 o
  -5   3  14      201.40      196.32      7.92 o
  -4   3  14      131.09      114.14      7.12 o
  -3   3  14       87.61      103.13      6.33 o
  -2   3  14       12.98       11.18      2.65 o
  -1   3  14       36.91       36.96      3.05 o
   0   3  14      151.05      148.92      5.54 o
   1   3  14        0.82        0.38      1.62 o
   2   3  14      146.23      126.40      5.90 o
   3   3  14      398.62      376.21     13.08 o
   4   3  14        0.11       -2.93      2.93 o
   5   3  14       31.12       36.63      4.77 o
   6   3  14        6.76        2.54      3.12 o
   7   3  14      175.70      195.09      9.51 o
   8   3  14        1.40       -3.72      3.72 o
   9   3  14       31.35       33.27      7.42 o
  10   3  14        3.93        1.15      8.71 o
  -9   4  14        4.91        3.85      4.05 o
  -8   4  14        0.76        1.02      3.33 o
  -7   4  14        4.89        4.94      4.67 o
  -6   4  14      246.67      260.15     13.64 o
  -5   4  14      216.67      228.88      8.74 o
  -4   4  14        0.11       -0.22      3.07 o
  -3   4  14      222.03      188.52      7.18 o
  -2   4  14       37.24       23.30      9.47 o
  -1   4  14       32.47       39.43      3.17 o
   0   4  14        0.01       -0.18      1.58 o
   1   4  14       35.17       31.15      2.98 o
   2   4  14       38.38       38.65      5.41 o
   3   4  14      135.14      117.05     11.13 o
   4   4  14       10.24       12.99      4.62 o
   5   4  14       74.48       51.29     12.20 o
   6   4  14       23.43       32.81      6.13 o
   7   4  14       92.35      108.76      9.64 o
   8   4  14        4.78        3.51      3.82 o
   9   4  14        0.12        0.55      3.65 o
  10   4  14        4.36       -0.07      5.67 o
  -8   5  14        7.49       16.87      4.71 o
  -7   5  14       35.03       39.33      5.74 o
  -6   5  14       20.80       11.63      4.37 o
  -5   5  14       29.73       29.52      4.88 o
  -4   5  14       71.32       62.94      5.85 o
  -3   5  14      741.28      699.96     31.41 o
  -2   5  14       28.05       21.38      3.72 o
  -1   5  14      321.19      289.35      9.20 o
   0   5  14       11.56        8.48      1.96 o
   1   5  14      188.16      187.46      7.69 o
   2   5  14        0.33        1.98      2.25 o
   3   5  14       53.30       45.57      6.12 o
   4   5  14        8.06        8.05      4.24 o
   5   5  14       64.88       51.61      6.84 o
   6   5  14       56.85       64.95      7.78 o
   7   5  14        9.19        1.11      4.24 o
   8   5  14        8.21        7.01      5.02 o
   9   5  14       20.98       18.18      5.18 o
  10   5  14        0.48       -1.19      4.12 o
  -8   6  14       85.77       84.90      8.07 o
  -7   6  14      108.55      113.09      7.53 o
  -6   6  14       14.73       17.36      4.09 o
  -5   6  14        0.60       -0.03      4.06 o
  -4   6  14      105.97      116.65      7.81 o
  -3   6  14      391.39      416.81     12.67 o
  -2   6  14       64.72       75.79      5.14 o
  -1   6  14        2.61        2.62      2.78 o
   0   6  14        0.06       -0.49      2.37 o
   1   6  14      299.99      288.63      9.93 o
   2   6  14       71.46       71.66      5.51 o
   3   6  14      205.34      194.44     11.34 o
   4   6  14      152.54      134.95      9.91 o
   5   6  14        2.11        2.59      4.41 o
   6   6  14      293.09      297.72     17.88 o
   7   6  14       39.75       23.74      6.10 o
   8   6  14        4.52       -3.94      3.94 o
   9   6  14      106.44      123.63     11.33 o
  10   6  14       13.73       21.28      5.61 o
  -7   7  14       16.28       12.89      4.48 o
  -6   7  14       55.40       57.92      6.74 o
  -5   7  14      170.52      180.10     12.35 o
  -4   7  14       57.09       56.27      6.04 o
  -3   7  14        7.23        9.16      3.17 o
  -2   7  14       62.87       66.79      5.78 o
  -1   7  14       95.56      105.12      6.62 o
   0   7  14      146.87      148.04      9.45 o
   1   7  14      445.30      413.57     12.37 o
   2   7  14      195.58      184.80      8.50 o
   3   7  14       66.98       62.37      5.42 o
   4   7  14       62.26       61.23      7.70 o
   5   7  14      285.73      280.20     23.05 o
   6   7  14       69.69       56.13      7.71 o
   7   7  14        0.05       -3.69      3.69 o
   8   7  14       56.87       50.59      8.05 o
   9   7  14        0.61        1.40      4.97 o
  -7   8  14       20.08       17.69      4.76 o
  -6   8  14       84.96       85.75      8.04 o
  -5   8  14       88.79       83.29      7.60 o
  -4   8  14      132.18      149.65     11.07 o
  -3   8  14        9.45        7.46      3.80 o
  -2   8  14       79.32       71.47      6.29 o
  -1   8  14      289.95      298.73     14.00 o
   0   8  14       79.23       75.89      7.69 o
   1   8  14      182.94      189.79     10.97 o
   2   8  14        3.14        0.84      2.90 o
   3   8  14       60.13       52.10      5.53 o
   4   8  14      240.62      250.92     13.75 o
   5   8  14       78.77       70.97      8.48 o
   6   8  14        1.45        3.11      4.56 o
   7   8  14       15.49       14.64      5.87 o
   8   8  14       39.40       47.33      8.31 o
   9   8  14       42.06       47.30      8.54 o
  -6   9  14       26.11       28.24      6.10 o
  -5   9  14       55.76       52.11      6.72 o
  -4   9  14       60.64       61.07      8.52 o
  -3   9  14      109.12      133.74     10.44 o
  -2   9  14       15.23       14.01      7.85 o
  -1   9  14        5.04        7.46      4.68 o
   0   9  14       30.78       15.64      5.35 o
   1   9  14        2.16        1.46      3.90 o
   2   9  14      110.95      106.39      7.75 o
   3   9  14       86.18       77.88      6.75 o
   4   9  14       77.32       94.91      9.63 o
   5   9  14        0.07        2.20      4.46 o
   6   9  14       23.30       24.98      6.79 o
   7   9  14       14.44        7.04      5.43 o
   8   9  14      134.26      158.07     15.16 o
  -5  10  14        7.68        9.77      4.44 o
  -4  10  14       14.90       17.72      6.21 o
  -3  10  14       77.30       99.91     15.49 o
  -2  10  14        3.06       -0.05      6.73 o
  -1  10  14        0.29       -1.63      6.32 o
   0  10  14       20.84       20.69      8.76 o
   1  10  14       58.86       63.73      8.12 o
   2  10  14      173.72      170.17     10.18 o
   3  10  14        0.16        0.83      3.46 o
   4  10  14      276.33      223.25     14.01 o
   5  10  14       25.73       25.86      6.93 o
   6  10  14       84.76       85.18     13.76 o
   7  10  14        0.07       -4.33      4.35 o
   8  10  14       31.32       31.34      8.10 o
  -3  11  14       29.34       45.45     12.58 o
  -2  11  14        7.36       14.57      8.61 o
  -1  11  14        3.59       -0.05      7.29 o
   0  11  14        8.89       15.28      8.36 o
   1  11  14       41.67       40.25     10.75 o
   2  11  14      232.79      240.65     14.85 o
   3  11  14        8.50       -0.52      6.37 o
   4  11  14        0.49        2.22      4.91 o
   5  11  14       22.75       19.29      6.61 o
   6  11  14       72.67       93.90     15.72 o
   7  11  14        7.32       10.03      6.45 o
  -1  12  14       19.97       13.96      9.43 o
   0  12  14       23.69       26.90     10.39 o
   1  12  14       27.78       29.86     10.55 o
   2  12  14       14.97       15.87      6.50 o
   3  12  14       33.00       33.30      7.78 o
   4  12  14       49.77       62.34      9.29 o
   5  12  14       13.43       21.28      7.17 o
  -5  -6  15        3.75       -2.61      4.99 o
  -4  -6  15       16.80       18.63      6.82 o
  -3  -6  15       11.95       23.70      7.23 o
  -2  -6  15       21.25       21.00      7.20 o
  -1  -6  15       31.50       41.77      8.23 o
   0  -6  15        3.73        8.85      6.06 o
   1  -6  15       54.35       44.26      8.57 o
   2  -6  15        0.82        4.01      5.35 o
  -6  -5  15        1.63       -3.47      4.77 o
  -5  -5  15        7.08        1.73      5.13 o
  -4  -5  15       56.11       62.17      8.89 o
  -3  -5  15       97.62       89.54     10.33 o
  -2  -5  15      100.01       86.68     10.21 o
  -1  -5  15      188.63      211.16     13.89 o
   0  -5  15       96.19       93.00     10.33 o
   1  -5  15        3.66       -0.02      6.55 o
   2  -5  15       56.00       53.86      8.40 o
   3  -5  15      332.66      336.48     13.73 o
   4  -5  15       28.11       21.93      6.01 o
  -7  -4  15       20.64       18.39      9.27 o
  -6  -4  15       10.28       18.13      6.57 o
  -5  -4  15       28.66       36.53      7.60 o
  -4  -4  15       64.71       65.24      8.77 o
  -3  -4  15      217.23      265.81     14.89 o
  -2  -4  15        2.85        1.25      6.95 o
  -1  -4  15       89.56       92.06      9.45 o
   0  -4  15        1.39       -1.46      3.85 o
   1  -4  15       49.60       53.27      8.19 o
   2  -4  15        0.05       -1.50      3.50 o
   3  -4  15       64.60       64.94      7.03 o
   4  -4  15        6.26        5.96      4.41 o
   5  -4  15        6.26        4.09      4.33 o
  -8  -3  15       26.81       31.89     10.85 o
  -7  -3  15       56.45       42.24     11.21 o
  -6  -3  15       17.87       17.84      6.13 o
  -5  -3  15        0.25       -1.62      4.74 o
  -4  -3  15        2.02       -0.76      4.28 o
  -3  -3  15      629.99      612.37     26.14 o
  -2  -3  15       38.02       37.46      6.75 o
  -1  -3  15       40.76       37.70      6.85 o
   0  -3  15      170.04      152.22     11.15 o
   1  -3  15      282.06      287.32     11.49 o
   2  -3  15       48.65       49.18      5.99 o
   3  -3  15       58.39       57.62      6.37 o
   4  -3  15        7.88        7.39      4.38 o
   5  -3  15       12.30        8.65      4.41 o
   6  -3  15      103.57      117.00     11.87 o
  -8  -2  15       24.12       17.27      9.22 o
  -7  -2  15       29.00       26.60      9.73 o
  -6  -2  15       12.56       12.31      4.18 o
  -5  -2  15       18.76       13.76      4.17 o
  -4  -2  15        3.06       -0.90      3.71 o
  -3  -2  15       16.30       20.28      5.76 o
  -2  -2  15       83.15       63.41      7.68 o
  -1  -2  15        8.07       10.77      3.72 o
   0  -2  15       16.22       10.44      4.03 o
   1  -2  15      265.28      285.37     18.83 o
   2  -2  15       38.45       25.58      4.90 o
   3  -2  15        1.98       -1.42      3.07 o
   4  -2  15        1.75        0.45      2.64 o
   5  -2  15       17.77       22.38      4.98 o
   6  -2  15      144.19      161.58     13.23 o
   7  -2  15       11.68        9.78      6.94 o
  -8  -1  15       16.81       29.73      7.08 o
  -7  -1  15        0.63       -1.53      5.91 o
  -6  -1  15       87.59       90.44      7.20 o
  -5  -1  15      171.81      178.54      9.07 o
  -4  -1  15       21.59       16.83      4.10 o
  -3  -1  15      116.40      124.56     15.28 o
  -2  -1  15       41.65       35.54      4.88 o
  -1  -1  15      331.84      345.09     14.16 o
   0  -1  15       16.42       17.90      4.11 o
   1  -1  15       29.24       31.09      4.75 o
   2  -1  15        2.50        2.14      2.64 o
   3  -1  15        0.76       -0.60      3.12 o
   4  -1  15        6.12        3.67      3.46 o
   5  -1  15       54.19       47.72      8.00 o
   6  -1  15        2.48        0.85      6.16 o
   7  -1  15       25.43       28.96      7.80 o
   8  -1  15       16.58        1.97      6.08 o
  -8   0  15       29.50       29.37      6.87 o
  -7   0  15       87.85       97.12      9.45 o
  -6   0  15       10.36       15.26      3.58 o
  -5   0  15      217.99      247.70     10.00 o
  -4   0  15      156.17      176.24      8.61 o
  -3   0  15       65.27       62.98      4.73 o
  -2   0  15        7.74        9.97      3.42 o
  -1   0  15       53.34       67.64      5.78 o
   0   0  15        8.80       12.93      3.75 o
   1   0  15      408.32      362.99     32.13 o
   2   0  15      100.67       94.50      7.44 o
   3   0  15       64.11       63.30      5.96 o
   4   0  15       95.60       94.03      9.56 o
   5   0  15       24.68       24.43      6.80 o
   6   0  15        0.21       -0.75      4.92 o
   7   0  15       25.68       17.95      6.73 o
   8   0  15       27.74       28.33      7.93 o
  -9   1  15       33.78       46.17      6.79 o
  -8   1  15       40.00       39.14      7.33 o
  -7   1  15       17.06       27.94      6.41 o
  -6   1  15      187.69      194.39      8.09 o
  -5   1  15       44.85       50.21      4.69 o
  -4   1  15       33.84       25.38      3.21 o
  -3   1  15       26.26       31.00      3.26 o
  -2   1  15        6.97        5.89      2.19 o
  -1   1  15       31.14       35.38      5.64 o
   0   1  15       10.41       20.63      3.99 o
   1   1  15       42.36       51.94      5.27 o
   2   1  15      304.84      317.82     10.87 o
   3   1  15      108.50       98.71     10.78 o
   4   1  15       18.46       23.63      6.21 o
   5   1  15       36.33       26.06      6.66 o
   6   1  15        3.77        5.87      5.36 o
   7   1  15        9.01       13.68      6.38 o
   8   1  15       22.34       21.02      7.17 o
  -8   2  15        6.42       -1.46      4.61 o
  -7   2  15      164.58      173.83     16.00 o
  -6   2  15      320.22      325.34     10.27 o
  -5   2  15       27.71       24.01      3.71 o
  -4   2  15        2.01        0.03      1.96 o
  -3   2  15      305.21      316.74      7.36 o
  -2   2  15        4.04        6.07      2.25 o
  -1   2  15      103.45       86.45      8.73 o
   0   2  15       28.27       31.73      3.52 o
   1   2  15       88.19       86.44      4.99 o
   2   2  15      673.27      621.87     21.87 o
   3   2  15      142.45      118.82      9.90 o
   4   2  15       11.26        7.55      4.89 o
   5   2  15       37.66       35.15      7.02 o
   6   2  15      174.52      167.68     12.44 o
   7   2  15      147.68      158.62     12.65 o
   8   2  15       10.78        6.61      5.76 o
   9   2  15        6.51       21.10      8.89 o
  -8   3  15       21.07       19.71      6.40 o
  -7   3  15       48.50       25.59      5.25 o
  -6   3  15        4.83        9.54      3.25 o
  -5   3  15       29.35       34.15      4.13 o
  -4   3  15       66.16       73.09      5.21 o
  -3   3  15      102.05      102.92      5.74 o
  -2   3  15       91.00       95.13      6.13 o
  -1   3  15        0.03       -0.85      1.89 o
   0   3  15       27.88       26.85      3.71 o
   1   3  15        0.81        1.50      2.44 o
   2   3  15      116.46      115.30     10.62 o
   3   3  15        4.64        3.82      3.67 o
   4   3  15       22.08       25.96      4.34 o
   5   3  15        7.88        7.82      5.06 o
   6   3  15       72.91       69.76      8.81 o
   7   3  15       31.25       27.55      7.08 o
   8   3  15       34.83       39.86      7.88 o
   9   3  15        9.13        8.36      6.30 o
  -8   4  15      116.51      127.83     11.73 o
  -7   4  15        0.52        0.97      4.58 o
  -6   4  15       37.24       35.33      6.83 o
  -5   4  15      181.98      204.27     12.41 o
  -4   4  15      288.14      289.98     12.53 o
  -3   4  15      463.89      414.13     10.49 o
  -2   4  15        7.56        8.50      2.55 o
  -1   4  15       91.38       90.46      5.09 o
   0   4  15      139.72      144.25      5.84 o
   1   4  15       93.32      125.83      8.85 o
   2   4  15       55.37       47.31      6.24 o
   3   4  15       18.86       23.24      4.94 o
   4   4  15       90.25       81.46      7.77 o
   5   4  15       29.60       34.82      6.13 o
   6   4  15       93.02       85.66     12.02 o
   7   4  15       63.84       75.31      7.83 o
   8   4  15      162.49      152.50     12.19 o
   9   4  15        0.95        1.76      5.51 o
  -8   5  15        2.26        1.96      5.37 o
  -7   5  15       14.35       12.35      5.66 o
  -6   5  15       37.87       48.68      6.55 o
  -5   5  15        0.09        0.62      4.87 o
  -4   5  15      117.11      128.77      7.77 o
  -3   5  15        8.83       10.00      3.54 o
  -2   5  15      114.25      103.72      6.61 o
  -1   5  15       14.73       14.48      3.02 o
   0   5  15      239.19      238.64      9.03 o
   1   5  15       15.70       16.09      4.79 o
   2   5  15       41.62       48.23      6.35 o
   3   5  15       23.33       19.65      5.09 o
   4   5  15        2.51        6.45      4.22 o
   5   5  15      418.01      471.82     17.25 o
   6   5  15       10.25        3.83      4.42 o
   7   5  15       61.39       64.70      8.23 o
   8   5  15       44.91       44.26      7.60 o
   9   5  15       66.41       58.22      7.10 o
  -7   6  15       42.60       50.47      8.37 o
  -6   6  15       96.26      100.08      8.16 o
  -5   6  15       26.86       33.38      6.79 o
  -4   6  15        0.02       -0.62      2.91 o
  -3   6  15        4.55        3.77      3.04 o
  -2   6  15      182.32      177.17      8.51 o
  -1   6  15        9.26        2.83      2.34 o
   0   6  15       94.25       97.01      5.57 o
   1   6  15      117.29      116.32      6.99 o
   2   6  15      132.60      125.65      9.62 o
   3   6  15      103.73      105.92      9.12 o
   4   6  15       42.02       54.99      7.27 o
   5   6  15        2.02       -2.33      3.79 o
   6   6  15        1.12       -3.96      4.41 o
   7   6  15       45.84       54.03      7.87 o
   8   6  15        6.88       10.40      5.65 o
   9   6  15        7.41        8.23      6.05 o
  -7   7  15      153.97      172.22      9.46 o
  -6   7  15      247.94      287.46     15.73 o
  -5   7  15        0.21        1.37      4.58 o
  -4   7  15        5.85       13.10      5.40 o
  -3   7  15       12.84       15.50      3.58 o
  -2   7  15        2.44        0.65      2.45 o
  -1   7  15      178.92      167.90     10.48 o
   0   7  15       54.56       53.77      5.59 o
   1   7  15        3.66        3.96      3.17 o
   2   7  15      286.68      267.29     13.66 o
   3   7  15       70.08       80.71      8.72 o
   4   7  15      160.88      141.29     10.73 o
   5   7  15        7.85        7.32      4.92 o
   6   7  15        6.70        8.75      5.24 o
   7   7  15       79.84       50.27      8.15 o
   8   7  15        0.68       -4.42      4.42 o
   9   7  15        9.77        2.53      5.68 o
  -6   8  15       14.00       19.57      6.83 o
  -5   8  15      100.45      134.11     11.45 o
  -4   8  15      321.86      339.87     16.06 o
  -3   8  15        0.98       -1.44      3.85 o
  -2   8  15       73.83       78.41      8.36 o
  -1   8  15       36.61       36.25      6.33 o
   0   8  15        3.83        8.61      4.47 o
   1   8  15       27.14       30.97      4.89 o
   2   8  15       24.97       15.11      5.43 o
   3   8  15       20.27       21.55      5.94 o
   4   8  15       50.48       40.21      7.17 o
   5   8  15        6.67        1.82      4.65 o
   6   8  15        0.00        1.97      4.63 o
   7   8  15        6.24       16.64      6.38 o
   8   8  15       18.09        9.00      6.14 o
  -5   9  15       14.26       18.22      6.50 o
  -4   9  15       11.55        6.78      5.43 o
  -3   9  15      150.59      141.08     17.17 o
  -2   9  15       15.87       16.30      8.71 o
  -1   9  15      100.29       96.23      9.48 o
   0   9  15      150.59      154.93     11.07 o
   1   9  15      288.09      283.48     11.81 o
   2   9  15      307.28      264.42     14.52 o
   3   9  15       29.51       14.92      6.06 o
   4   9  15       39.88       36.28      7.30 o
   5   9  15      211.48      222.93     17.35 o
   6   9  15      127.38      165.55     12.75 o
   7   9  15        0.88       -1.02      5.02 o
   8   9  15        2.70        0.20      7.54 o
  -4  10  15        0.05        1.53      7.74 o
  -3  10  15       21.85       23.90     10.80 o
  -2  10  15       42.07       50.85     12.02 o
  -1  10  15        6.36        5.60      7.74 o
   0  10  15        8.43        1.02      6.47 o
   1  10  15        1.54       -3.78      3.78 o
   2  10  15        4.58        9.46      4.30 o
   3  10  15       77.94       74.10      9.43 o
   4  10  15       32.74       19.68      6.54 o
   5  10  15       75.81       87.53     10.95 o
   6  10  15       15.04       12.05      6.37 o
   7  10  15       11.73       16.36      6.56 o
  -2  11  15       68.94       63.94     13.86 o
  -1  11  15       94.69      100.27     15.49 o
   0  11  15        1.86       -5.66      5.81 o
   1  11  15       31.91       32.35     10.55 o
   2  11  15       16.35       13.61      6.14 o
   3  11  15       82.65       86.98     10.75 o
   4  11  15        0.01        2.05      5.02 o
   5  11  15       34.03       26.93      7.32 o
   6  11  15       31.49       38.53      8.32 o
   0  12  15        1.06        4.18      7.90 o
   1  12  15       20.52       23.49     10.24 o
   2  12  15       18.29       12.84      6.59 o
   3  12  15       23.48       23.36      7.20 o
   4  12  15       25.52       32.13      8.00 o
  -4  -5  16        0.05       -0.90      4.92 o
  -3  -5  16        0.04       -1.54      5.30 o
  -2  -5  16        3.62       -2.54      4.81 o
  -1  -5  16       18.65       24.03      7.18 o
   0  -5  16       29.77       37.55      8.03 o
   1  -5  16       12.83        9.82      6.20 o
   2  -5  16       14.07       17.39      6.73 o
  -6  -4  16       34.48       36.12     11.51 o
  -5  -4  16       16.30        8.77      6.06 o
  -4  -4  16       67.65       78.47     11.03 o
  -3  -4  16       30.82       38.37      7.58 o
  -2  -4  16        0.40       -2.18      4.60 o
  -1  -4  16       81.47       88.10     10.08 o
   0  -4  16       80.71       95.75     10.29 o
   1  -4  16       24.36       28.02      7.18 o
   2  -4  16        7.83        9.90      5.56 o
   3  -4  16       30.70       38.54      6.35 o
   4  -4  16       21.30       18.99      5.57 o
  -6  -3  16       64.21       55.13     12.18 o
  -5  -3  16        6.28        4.00      5.05 o
  -4  -3  16       89.46      106.80     10.70 o
  -3  -3  16       21.05       25.30      8.00 o
  -2  -3  16      382.66      376.26     23.33 o
  -1  -3  16        8.73        7.33      5.18 o
   0  -3  16        0.26       -0.50      4.25 o
   1  -3  16       75.75       79.00      9.13 o
   2  -3  16       44.66       53.59      6.45 o
   3  -3  16        1.34        0.72      3.79 o
   4  -3  16        0.80       -3.02      3.58 o
   5  -3  16       45.05       58.48      9.46 o
  -7  -2  16       13.30       19.41      9.17 o
  -6  -2  16       44.78       44.58     11.06 o
  -5  -2  16        5.76        6.00      5.07 o
  -4  -2  16        9.77       14.10      5.58 o
  -3  -2  16       44.14       40.94      7.25 o
  -2  -2  16      183.47      180.43     14.06 o
  -1  -2  16      118.09      126.78     10.35 o
   0  -2  16       19.35       17.87      4.61 o
   1  -2  16       70.77       73.33      6.78 o
   2  -2  16      101.36      100.79      7.64 o
   3  -2  16       93.12       97.43      7.68 o
   4  -2  16       59.57       36.55      9.37 o
   5  -2  16       21.68       30.04      7.70 o
   6  -2  16       19.90       35.73     10.57 o
  -7  -1  16       20.24       25.58      9.94 o
  -6  -1  16      100.84      119.83     15.49 o
  -5  -1  16        0.31       -3.31      3.78 o
  -4  -1  16        8.65        5.13      4.52 o
  -3  -1  16       21.59       16.64      6.34 o
  -2  -1  16       96.76       86.07     10.78 o
  -1  -1  16       78.17       83.22      6.71 o
   0  -1  16      255.54      274.26     15.96 o
   1  -1  16      114.18      109.14      9.75 o
   2  -1  16      134.02       79.88     48.60 o
   3  -1  16       23.10       27.01      6.79 o
   4  -1  16       12.36       21.35      6.69 o
   5  -1  16        1.29       -4.47      4.70 o
   6  -1  16       20.75       17.68      6.80 o
   7  -1  16       64.04       55.39      9.76 o
  -8   0  16        9.28       10.95      8.41 o
  -7   0  16      166.59      179.24     18.80 o
  -6   0  16        3.73        6.83      7.49 o
  -5   0  16       95.17      112.31      7.86 o
  -4   0  16      253.81      263.30     13.60 o
  -3   0  16        0.59       -1.62      3.69 o
  -2   0  16        0.02       -1.01      3.06 o
  -1   0  16       22.81       18.44      4.16 o
   0   0  16       35.88       40.07      5.24 o
   1   0  16       26.53       38.53      4.99 o
   2   0  16        0.28        1.79      3.34 o
   3   0  16        8.41       -2.49      4.38 o
   4   0  16        5.79        1.16      5.20 o
   5   0  16        1.78        0.48      4.91 o
   6   0  16       65.62       72.10      9.97 o
   7   0  16        0.00       -2.74      5.44 o
  -8   1  16       22.37       18.65      6.45 o
  -7   1  16        2.51       -2.01      4.19 o
  -6   1  16       62.79       59.67      7.79 o
  -5   1  16       55.88       55.58      4.95 o
  -4   1  16       84.50       77.15      5.42 o
  -3   1  16      274.22      282.18     10.64 o
  -2   1  16       15.04       28.82      4.59 o
  -1   1  16       21.78       18.91      4.06 o
   0   1  16       34.85       36.15      4.86 o
   1   1  16       47.00       66.66      5.94 o
   2   1  16      207.49      201.24     12.47 o
   3   1  16        1.00        0.15      4.67 o
   4   1  16       11.26        6.12      5.39 o
   5   1  16      191.49      182.58     13.07 o
   6   1  16       49.23       52.45      8.65 o
   7   1  16        4.77        4.33      5.66 o
   8   1  16       44.43       43.49      8.84 o
  -8   2  16        9.79        9.93      4.75 o
  -7   2  16       76.11       87.63      9.40 o
  -6   2  16      168.07      179.42     11.97 o
  -5   2  16      150.72      168.27      6.77 o
  -4   2  16        7.49        6.61      2.49 o
  -3   2  16       14.56       13.02      2.51 o
  -2   2  16        2.51        2.12      2.53 o
  -1   2  16      119.24      114.11      7.81 o
   0   2  16      136.64      135.57      7.60 o
   1   2  16       19.58       19.98      4.07 o
   2   2  16       34.38       35.72      6.81 o
   3   2  16      559.97      560.68     19.76 o
   4   2  16       95.17       77.76      8.93 o
   5   2  16      140.74      147.57     11.98 o
   6   2  16        0.32        0.49      5.38 o
   7   2  16       39.70       40.27      7.98 o
   8   2  16       30.18       23.21      7.64 o
  -8   3  16        0.36       -2.70      4.65 o
  -7   3  16        2.99       -0.52      3.62 o
  -6   3  16      129.92      142.46      8.97 o
  -5   3  16       91.08      108.85      6.54 o
  -4   3  16        2.94        3.09      2.17 o
  -3   3  16        0.54       -0.11      2.32 o
  -2   3  16      278.13      284.13     13.88 o
  -1   3  16      136.20      144.00      7.46 o
   0   3  16       61.71       64.27      5.24 o
   1   3  16       37.13       33.50      5.29 o
   2   3  16        0.01        1.78      5.60 o
   3   3  16      161.02      161.37     11.74 o
   4   3  16        1.27        6.04      4.79 o
   5   3  16       38.98       35.57      7.33 o
   6   3  16        1.91       -2.95      4.41 o
   7   3  16       42.51       41.60      8.16 o
   8   3  16        6.18        2.96      5.70 o
  -7   4  16       38.45       48.97      8.07 o
  -6   4  16        5.20        6.85      4.79 o
  -5   4  16        1.36        1.38      2.86 o
  -4   4  16       63.36       69.87      5.42 o
  -3   4  16      128.50      131.19      5.93 o
  -2   4  16       28.51       25.79      3.61 o
  -1   4  16        0.36       -1.89      2.60 o
   0   4  16       50.55       46.94      6.40 o
   1   4  16      112.91      127.82      9.03 o
   2   4  16      114.77      118.49      9.10 o
   3   4  16       43.30       35.22      6.03 o
   4   4  16        2.62        1.54      3.73 o
   5   4  16      239.45      224.53     19.62 o
   6   4  16        1.11       -2.72      4.33 o
   7   4  16       22.60       21.92      6.83 o
   8   4  16       43.76       51.27      9.08 o
  -7   5  16       39.12       41.47      7.96 o
  -6   5  16       12.55       18.45      5.97 o
  -5   5  16        0.21        1.34      3.50 o
  -4   5  16       39.77       50.15      5.76 o
  -3   5  16      146.53      167.90      8.61 o
  -2   5  16       30.71       30.40      3.90 o
  -1   5  16       23.64       20.12      5.38 o
   0   5  16       14.48       19.53      5.24 o
   1   5  16      505.94      536.10     24.40 o
   2   5  16       48.07       44.96      6.79 o
   3   5  16       41.35       47.64      6.72 o
   4   5  16        0.12        1.22      4.12 o
   5   5  16      108.74      102.68      9.17 o
   6   5  16       99.87      103.99      9.57 o
   7   5  16        9.03       -3.67      4.34 o
   8   5  16        0.03        0.22      6.45 o
  -6   6  16        0.43       -1.56      3.56 o
  -5   6  16       52.66       64.79      8.42 o
  -4   6  16       30.30       31.70      6.37 o
  -3   6  16       16.15       16.28      4.15 o
  -2   6  16       18.77       25.93      4.41 o
  -1   6  16      105.35      101.88      7.12 o
   0   6  16       11.05       10.26      4.91 o
   1   6  16      517.25      500.52     17.83 o
   2   6  16       17.94       11.32      5.22 o
   3   6  16      186.52      199.73     12.04 o
   4   6  16       35.12       31.59      6.33 o
   5   6  16       46.15       47.83      7.74 o
   6   6  16       60.65       65.78      8.61 o
   7   6  16       17.90       19.62      6.35 o
   8   6  16       29.13       52.77      8.40 o
  -6   7  16        0.38        3.85      4.17 o
  -5   7  16      174.06      187.23     12.98 o
  -4   7  16        7.24        4.05      4.79 o
  -3   7  16       76.19       71.88      6.53 o
  -2   7  16       41.67       42.37      6.72 o
  -1   7  16       65.55       60.75      5.83 o
   0   7  16       27.60       30.41      6.41 o
   1   7  16       19.07       19.88      5.78 o
   2   7  16        3.09        4.49      4.56 o
   3   7  16       43.05       58.98      7.89 o
   4   7  16        4.20        7.32      4.94 o
   5   7  16        3.29        1.24      4.34 o
   6   7  16       81.67       77.11      9.16 o
   7   7  16       10.14       11.30      6.19 o
   8   7  16       83.67       80.30     14.14 o
  -5   8  16       33.74       44.69      8.12 o
  -4   8  16       13.77       15.52      6.02 o
  -3   8  16       77.10       81.31     14.21 o
  -2   8  16       23.24       16.36      5.51 o
  -1   8  16       46.51       46.01      6.95 o
   0   8  16        0.51       -2.66      2.92 o
   1   8  16        0.95       -1.34      4.02 o
   2   8  16        1.54        1.97      4.16 o
   3   8  16      195.08      195.10     12.75 o
   4   8  16       29.05       25.62      6.66 o
   5   8  16        0.79        2.74      4.93 o
   6   8  16        6.18        6.98      5.43 o
   7   8  16      110.20      100.72     10.62 o
  -4   9  16        2.26        1.99      7.49 o
  -3   9  16      143.85      144.95     17.88 o
  -2   9  16       85.03      117.08     16.00 o
  -1   9  16        0.02        3.26      6.57 o
   0   9  16        5.26        4.98      4.69 o
   1   9  16      173.55      190.77     13.06 o
   2   9  16      154.33      180.01     15.44 o
   3   9  16       99.18      106.74     20.10 o
   4   9  16        4.87        3.01      4.92 o
   5   9  16       10.87        4.54      5.52 o
   6   9  16       16.56       10.63      5.86 o
   7   9  16       24.40       26.49      7.35 o
  -3  10  16        4.59       -1.83      6.98 o
  -2  10  16       92.60       98.38     15.18 o
  -1  10  16        7.25       11.82      8.87 o
   0  10  16        5.35        1.63      6.83 o
   1  10  16       26.88       22.91      6.73 o
   2  10  16        9.17        5.63      5.23 o
   3  10  16       23.06       16.15      6.50 o
   4  10  16       22.22       19.09      6.73 o
   5  10  16       17.10       13.31      6.34 o
   6  10  16       16.41       20.93      7.28 o
  -1  11  16       20.17       19.51      9.88 o
   0  11  16       25.47       37.29     11.46 o
   1  11  16       20.72       19.73      7.54 o
   2  11  16        4.51        0.74      4.98 o
   3  11  16        0.10       -3.71      4.63 o
   4  11  16       53.18       41.62     10.27 o
  -4  -4  17        5.78        4.62      5.52 o
  -3  -4  17       39.43       37.26      7.90 o
  -2  -4  17       62.76       76.90     10.01 o
  -1  -4  17       53.16       47.42      9.48 o
   0  -4  17       73.00       70.08      9.63 o
   1  -4  17       27.34       35.97      7.87 o
   2  -4  17       31.31       27.83      7.56 o
  -5  -3  17        1.08       -0.13      4.74 o
  -4  -3  17        5.80       -0.02      4.84 o
  -3  -3  17      164.52      164.59     12.80 o
  -2  -3  17        5.39        5.45      5.24 o
  -1  -3  17        2.87        0.30      4.97 o
   0  -3  17      112.59      134.63     11.53 o
   1  -3  17       17.16       18.22      6.35 o
   2  -3  17       50.50       70.93      9.01 o
   3  -3  17        1.51       -2.20      3.69 o
  -6  -2  17       35.82       46.92     11.72 o
  -5  -2  17      235.83      249.73     14.74 o
  -4  -2  17        9.30       10.70      5.75 o
  -3  -2  17        5.73        4.59      5.15 o
  -2  -2  17        0.60        0.90      4.29 o
  -1  -2  17       96.92       99.76      9.76 o
   0  -2  17      187.13      195.52     12.97 o
   1  -2  17        2.39        2.46      3.84 o
   2  -2  17       14.54       15.38      4.72 o
   3  -2  17       23.33       25.79      7.41 o
   4  -2  17        0.36       -3.98      5.35 o
   5  -2  17        9.50       11.63      7.09 o
  -6  -1  17        7.20       -3.72      5.76 o
  -5  -1  17      161.56      168.20     12.10 o
  -4  -1  17        0.47       -2.18      3.95 o
  -3  -1  17       48.00       39.87      7.06 o
  -2  -1  17        5.31        1.96      4.42 o
  -1  -1  17      131.86      146.11     10.97 o
   0  -1  17       52.69       52.43      6.01 o
   1  -1  17       79.79       85.70      7.27 o
   2  -1  17       77.58       69.35      6.65 o
   3  -1  17      120.18      135.93     11.56 o
   4  -1  17       41.14       59.64      9.91 o
   5  -1  17        6.83        3.61     11.26 o
  -7   0  17      146.90      135.47     17.37 o
  -6   0  17       28.36       37.60     10.70 o
  -5   0  17       57.69       64.05      8.31 o
  -4   0  17        6.11        1.64      4.56 o
  -3   0  17       10.11        8.26      4.75 o
  -2   0  17       45.30       55.11      7.47 o
  -1   0  17       35.29       41.89      5.54 o
   0   0  17        5.82        2.09      3.52 o
   1   0  17       82.93       70.73      6.56 o
   2   0  17      113.86       83.32     11.97 o
   3   0  17       47.91       51.49      8.87 o
   4   0  17        0.98        0.84      5.27 o
   5   0  17        0.01       -3.13      4.83 o
   6   0  17       15.12        8.83      6.79 o
  -7   1  17       46.24       59.92     13.30 o
  -6   1  17       16.33       14.16      9.12 o
  -5   1  17        2.29        4.38      4.79 o
  -4   1  17        2.61        2.36      4.34 o
  -3   1  17       53.51       63.29      6.25 o
  -2   1  17      346.39      364.65     12.30 o
  -1   1  17        8.02        2.16      3.23 o
   0   1  17        3.01       -0.34      3.18 o
   1   1  17      120.03      117.57     10.57 o
   2   1  17       62.36      103.53      9.98 o
   3   1  17      175.97      165.09     12.43 o
   4   1  17       29.74       22.58      6.80 o
   5   1  17       18.92       18.79      6.87 o
   6   1  17       64.14       55.10      9.18 o
   7   1  17       88.67       94.73     11.49 o
  -7   2  17        2.95        3.64      4.85 o
  -6   2  17       50.10       42.19      7.19 o
  -5   2  17        0.10        3.17      3.39 o
  -4   2  17       56.96       63.29      6.14 o
  -3   2  17       43.81       37.78      5.28 o
  -2   2  17        0.25        0.12      3.03 o
  -1   2  17        9.54        8.91      3.68 o
   0   2  17        9.05        7.99      3.51 o
   1   2  17       66.81       65.48      8.29 o
   2   2  17        6.03       13.58      5.69 o
   3   2  17        1.74        1.92      4.66 o
   4   2  17       38.98       56.16     10.19 o
   5   2  17        1.20       -1.72      4.69 o
   6   2  17       26.18       36.71      8.14 o
   7   2  17        2.46       -2.25      5.39 o
  -7   3  17       43.99       46.63      6.57 o
  -6   3  17        2.56        2.95      3.77 o
  -5   3  17       16.72       29.58      4.29 o
  -4   3  17      261.20      287.98      9.74 o
  -3   3  17       46.56       38.23      3.93 o
  -2   3  17        5.29        6.51      3.31 o
  -1   3  17      117.45      124.19      7.76 o
   0   3  17       94.36       98.52     14.90 o
   1   3  17       31.64       35.79      7.02 o
   2   3  17       46.00       29.69      6.84 o
   3   3  17        4.30        8.05      5.40 o
   4   3  17      344.37      298.12     36.94 o
   5   3  17        7.40        9.32      5.69 o
   6   3  17       10.22       12.32      6.23 o
   7   3  17       21.88       30.14      7.78 o
  -6   4  17      109.29      123.32     10.97 o
  -5   4  17       26.70       41.52      5.79 o
  -4   4  17       41.05       47.40      4.44 o
  -3   4  17        0.09        1.89      2.67 o
  -2   4  17        8.91       11.02      3.83 o
  -1   4  17       40.54       31.90      5.87 o
   0   4  17        2.73        1.05      3.85 o
   1   4  17       67.03       71.37      7.64 o
   2   4  17       29.82       21.19      8.61 o
   3   4  17        3.84        7.29      7.29 o
   4   4  17       40.03       36.99     10.50 o
   5   4  17      112.04      118.78     11.92 o
   6   4  17        4.74        0.36      5.26 o
   7   4  17        0.23       -1.06      8.08 o
  -6   5  17      102.85       97.55     10.20 o
  -5   5  17       63.97       61.77      6.93 o
  -4   5  17       26.04       19.00      5.84 o
  -3   5  17       51.56       57.13      6.15 o
  -2   5  17      106.07      107.33      9.56 o
  -1   5  17      176.28      171.84     11.42 o
   0   5  17        3.74        3.17      4.19 o
   1   5  17       94.08      100.46      9.02 o
   2   5  17      202.13      225.06     12.44 o
   3   5  17        2.22        8.25      4.67 o
   4   5  17       12.91       14.50      5.19 o
   5   5  17       35.23       39.43     11.21 o
   6   5  17       29.83       19.67     10.04 o
   7   5  17        0.03       -2.17      4.81 o
  -6   6  17      113.75      136.83      9.87 o
  -5   6  17        1.15        3.75      5.21 o
  -4   6  17        1.00        0.58      5.27 o
  -3   6  17       43.15       44.76      9.02 o
  -2   6  17      100.66      106.99      9.86 o
  -1   6  17       39.88       35.42      6.66 o
   0   6  17      135.03      135.52     13.76 o
   1   6  17        6.95       12.82      5.48 o
   2   6  17       45.30       48.88      7.15 o
   3   6  17        9.84       18.36      5.76 o
   4   6  17       41.52       31.75      6.49 o
   5   6  17       26.81       20.70      6.09 o
   6   6  17       17.99       25.00      8.13 o
   7   6  17       74.32       79.99     14.93 o
  -5   7  17        6.00        5.32      5.35 o
  -4   7  17       55.07       53.34     11.72 o
  -3   7  17       56.61       69.14     12.69 o
  -2   7  17       17.36       23.49      9.27 o
  -1   7  17       26.07       33.47      7.04 o
   0   7  17       91.98       81.70     16.74 o
   1   7  17       39.57       49.99      7.64 o
   2   7  17        8.88        4.03      4.72 o
   3   7  17        0.99       -1.66      4.19 o
   4   7  17       37.97       41.25      7.30 o
   5   7  17        0.96        1.95      4.90 o
   6   7  17        0.67        3.63      4.85 o
   7   7  17        3.42        4.13      5.67 o
  -4   8  17      280.56      312.93     24.00 o
  -3   8  17        8.80       15.34      8.92 o
  -2   8  17       13.14        7.29      8.05 o
  -1   8  17       15.11       26.50      6.66 o
   0   8  17       80.07       91.40      9.91 o
   1   8  17      171.08      170.23     12.36 o
   2   8  17        0.05        0.90      4.44 o
   3   8  17       37.70       52.13      7.94 o
   4   8  17       28.94       34.58      7.20 o
   5   8  17      119.80      138.75     11.82 o
   6   8  17        4.41        0.55      4.95 o
  -3   9  17        9.88        8.36      8.36 o
  -2   9  17       49.55       53.50     12.53 o
  -1   9  17       16.75       19.31      9.68 o
   0   9  17        0.71       -1.08      6.32 o
   1   9  17       33.65       34.34      7.40 o
   2   9  17        3.74        2.58      4.80 o
   3   9  17       10.63       13.69      5.84 o
   4   9  17       11.21        4.55      5.31 o
   5   9  17        0.28        0.79      5.17 o
   6   9  17        0.27        4.70      5.53 o
  -1  10  17       46.54       47.69     12.07 o
   0  10  17        4.01        7.62      5.62 o
   1  10  17        0.01        0.59      4.47 o
   2  10  17       82.69       94.16     10.82 o
   3  10  17       69.90       79.06      9.85 o
   4  10  17       89.18       79.46     10.17 o
  -2  -3  18      164.60      183.85     15.03 o
  -1  -3  18      176.34      189.86     13.59 o
   0  -3  18        0.02        1.25      5.06 o
   1  -3  18        3.54        2.90      5.32 o
  -4  -2  18        0.89        1.23      4.97 o
  -3  -2  18       36.23       32.50      7.68 o
  -2  -2  18       93.31       93.43     10.13 o
  -1  -2  18       10.71       13.56      6.24 o
   0  -2  18      223.85      233.79     14.54 o
   1  -2  18        4.41        2.53      4.89 o
   2  -2  18      104.19       85.59     15.23 o
   3  -2  18       25.70       20.75      7.40 o
  -5  -1  18       11.21        5.15      5.49 o
  -4  -1  18       51.14       57.39      8.54 o
  -3  -1  18        2.76        6.81      5.32 o
  -2  -1  18        0.73       -3.99      3.99 o
  -1  -1  18       11.29       13.22      5.65 o
   0  -1  18      102.86      112.48     10.42 o
   1  -1  18       29.49       35.07      5.69 o
   2  -1  18        1.15        1.17      5.68 o
   3  -1  18        3.30        0.54      5.33 o
   4  -1  18       30.54       38.12      8.55 o
  -5   0  18        1.38        1.83      4.98 o
  -4   0  18       76.30       90.76      9.68 o
  -3   0  18        5.30        8.72      5.33 o
  -2   0  18        0.88        3.20      4.59 o
  -1   0  18       11.57       15.02      5.78 o
   0   0  18        2.43       -1.18      2.88 o
   1   0  18        2.78        2.39      5.01 o
   2   0  18       64.35       70.01     14.47 o
   3   0  18       76.42       63.75      9.12 o
   4   0  18      162.82      196.81     26.01 o
   5   0  18        7.99        6.97      6.55 o
  -5   1  18       68.42       56.14     13.30 o
  -4   1  18        7.81        8.47      6.62 o
  -3   1  18       33.08       34.16      6.73 o
  -2   1  18      213.10      234.42     10.69 o
  -1   1  18       70.34       73.77     14.40 o
   0   1  18        0.01       -1.32      4.09 o
   1   1  18       26.39       38.84      7.49 o
   2   1  18       19.55       17.05      6.59 o
   3   1  18        4.55        5.74      5.56 o
   4   1  18       30.13       13.92      9.04 o
   5   1  18        3.59       -2.11      6.06 o
  -6   2  18        6.94       -0.82      6.37 o
  -5   2  18       86.43      102.16      9.98 o
  -4   2  18        1.90        0.84      4.30 o
  -3   2  18        1.88        2.23      3.57 o
  -2   2  18       94.81       88.87      7.17 o
  -1   2  18       25.24       28.42      4.95 o
   0   2  18        0.01        0.63      4.27 o
   1   2  18       10.11        3.24      4.95 o
   2   2  18      101.91      134.69     14.85 o
   3   2  18       27.69       43.05      8.08 o
   4   2  18       73.60       55.03      8.91 o
   5   2  18       63.34       54.30      9.34 o
   6   2  18        9.56       -1.99      5.57 o
  -5   3  18        0.10       -2.89      3.20 o
  -4   3  18        1.05        1.43      3.50 o
  -3   3  18       66.71       87.09      7.27 o
  -2   3  18        1.58        1.25      3.16 o
  -1   3  18        3.97        0.50      4.36 o
   0   3  18       17.46       18.79      6.08 o
   1   3  18       62.04       63.95      8.87 o
   2   3  18       67.93       66.20      8.88 o
   3   3  18        0.18       -3.87      3.87 o
   4   3  18        5.18        0.22      4.99 o
   5   3  18       81.21       85.75     10.41 o
   6   3  18       55.21       40.47     14.29 o
  -5   4  18        9.67       10.78      3.81 o
  -4   4  18       32.24       37.24      3.95 o
  -3   4  18      148.29      144.18     18.17 o
  -2   4  18       49.83       50.56     11.18 o
  -1   4  18        0.21        1.43      5.66 o
   0   4  18      149.72      153.31     16.46 o
   1   4  18      121.66      125.79     15.03 o
   2   4  18       31.43       26.19      9.43 o
   3   4  18       28.95       25.96      6.76 o
   4   4  18       30.38       33.66      7.69 o
   5   4  18      134.59      116.92     11.61 o
   6   4  18       43.67       53.76      9.27 o
  -5   5  18       69.63       88.39      8.55 o
  -4   5  18       63.64       70.73      7.00 o
  -3   5  18       75.35       82.25      9.06 o
  -2   5  18        8.47       15.52      5.55 o
  -1   5  18       22.76       28.15      6.37 o
   0   5  18        4.22        5.75      4.69 o
   1   5  18        4.09        4.58      4.67 o
   2   5  18       15.15       16.10      8.56 o
   3   5  18        6.42        8.56      7.69 o
   4   5  18       25.40       25.22      9.88 o
   5   5  18        1.77       -3.41      6.83 o
   6   5  18       22.62       11.89      6.69 o
  -4   6  18        0.56       -4.02      6.78 o
  -3   6  18        1.23       -0.27      4.41 o
  -2   6  18        0.01       -1.07      4.25 o
  -1   6  18       21.55       23.52      6.45 o
   0   6  18       53.69       48.49      7.42 o
   1   6  18        0.34        0.36      4.51 o
   2   6  18       13.49       20.05      5.97 o
   3   6  18       57.67       66.96      8.43 o
   4   6  18       50.08       72.35      8.80 o
   5   6  18        9.36       -0.82      7.59 o
   6   6  18        5.15       -4.13      7.34 o
  -4   7  18       86.41       72.76     13.76 o
  -3   7  18       13.00       27.31      9.88 o
  -2   7  18       57.74       65.95      8.93 o
  -1   7  18       64.99       57.24      8.40 o
   0   7  18       53.74       59.23      8.29 o
   1   7  18       45.73       45.83     10.24 o
   2   7  18      159.09      157.37     13.78 o
   3   7  18       53.39       47.20     11.11 o
   4   7  18       45.10       33.16      7.21 o
   5   7  18       11.53        9.93      5.74 o
   6   7  18       23.52       21.47      8.25 o
  -3   8  18      170.78      208.48     20.63 o
  -2   8  18       39.90       43.66      8.33 o
  -1   8  18        9.53        3.64      5.52 o
   0   8  18        1.54       -1.02      4.79 o
   1   8  18        7.33       -3.15      8.10 o
   2   8  18      205.37      246.68     14.92 o
   3   8  18        1.44        3.97      5.08 o
   4   8  18        0.97        0.09      4.68 o
   5   8  18       28.71       26.06      7.82 o
  -1   9  18        0.21       -1.52      5.02 o
   0   9  18       33.80       42.23      8.33 o
   1   9  18       48.83       51.72      8.59 o
   2   9  18       11.64       11.80      6.30 o
   3   9  18        8.82       11.75      6.06 o
   4   9  18        8.26       11.18      6.02 o
  -2  -1  19       93.90      105.82     17.60 o
  -1  -1  19       11.84       14.72      6.08 o
   0  -1  19       26.89       38.57     12.23 o
   1  -1  19        1.55       -6.88      6.88 o
  -3   0  19      124.71      121.94     12.36 o
  -2   0  19       16.40       22.18      6.38 o
  -1   0  19        0.18       -2.31      4.32 o
   0   0  19       56.00       72.50     13.96 o
   1   0  19        6.82        4.18      5.56 o
   2   0  19      121.91      127.33     17.30 o
   3   0  19       13.48       25.72      7.74 o
  -4   1  19       12.35       14.35      6.18 o
  -3   1  19      116.47      142.39     11.56 o
  -2   1  19        5.45        6.42      6.19 o
  -1   1  19        9.35       14.37      8.76 o
   0   1  19       21.47       23.35      9.83 o
   1   1  19       10.47        1.93      5.31 o
   2   1  19       13.85        9.46      6.08 o
   3   1  19        2.18        2.35      5.85 o
   4   1  19        2.14       -0.38      5.59 o
  -4   2  19       58.73       58.00      8.39 o
  -3   2  19       10.86       11.67      5.75 o
  -2   2  19       10.30        5.17      5.60 o
  -1   2  19       16.52       17.45      5.99 o
   0   2  19      162.91      183.23     13.09 o
   1   2  19        1.14       -3.08      4.38 o
   2   2  19        0.05        1.64      5.03 o
   3   2  19       37.88       44.44      8.41 o
[truncated: 3,042 more chars]
